# Supplementary material for: Identification of genetic biomarkers of blood cholesterol levels using whole gene pathogenicity modelling
Source: Mamm Genome. 2025 Jun 6;36(3):914–27. doi: 10.1007/s00335-025-10140-0 (PMC12408753; doi:10.1007/s00335-025-10140-0)
Supplement: Supplementary file 2 — Supplementary file1 (DOCX 2947 KB) [file 335_2025_10140_MOESM2_ESM.xlsx]

## Sheet: all_
	Gene	P_Value	std	gwas	bonf_adj	fdr_adj	panelapp
0	ENSG00000169174_PCSK9	9.76e-50	2.5e-48	1	1.88075e-45	1.88075e-45	1
1	ENSG00000130203_APOE	1.83e-44	5.47e-43	1	3.52641e-40	1.76321e-40	1
2	ENSG00000137434_C6orf52	4.88e-24	1.05e-22	0	9.40376e-20	3.13459e-20
3	ENSG00000162723_SLAMF9	2.03e-22	6.02e-21	0	3.91181e-18	9.77952e-19
4	ENSG00000205649_HTN3	1.92e-18	4.11e-17	0	3.69984e-14	7.39968e-15
5	ENSG00000215454_KRTAP10-4	3.29e-18	6.83e-17	0	6.33983e-14	1.05664e-14
6	ENSG00000158234_FAIM	7e-18	1.71e-16	0	1.3489e-13	1.927e-14
7	ENSG00000130164_LDLR	8.28e-18	1.47e-16	1	1.59556e-13	1.99444e-14	1
8	ENSG00000175894_TSPEAR	2.41e-17	5.52e-16	0	4.64407e-13	5.16008e-14
9	ENSG00000183066_WBP2NL	5.11e-17	1.1e-15	1	9.84697e-13	9.84697e-14
10	ENSG00000107593_PKD2L1	3.9e-16	8.15e-15	1	7.5153e-12	6.83209e-13
11	ENSG00000105053_VRK3	5.82e-16	8.5e-15	0	1.12151e-11	9.34595e-13
12	ENSG00000167104_BPIFB6	8.69e-16	1.7e-14	0	1.67456e-11	1.28813e-12
13	ENSG00000204510_PRAMEF7	1.76e-15	2.12e-14	0	3.39152e-11	2.42251e-12
14	ENSG00000188095_MESP2	3.7e-15	9.17e-14	0	7.1299e-11	4.75327e-12
15	ENSG00000128284_APOL3	8.46e-15	2.6e-13	1	1.63024e-10	1.0189e-11
16	ENSG00000164296_TIGD6	1.51e-14	2.8e-13	0	2.90977e-10	1.71163e-11
17	ENSG00000197558_SSPOP	1.64e-14	4.31e-13	0	3.16028e-10	1.75571e-11
18	ENSG00000277494_GPIHBP1	2.87e-14	3.24e-13	1	5.53049e-10	2.91078e-11
19	ENSG00000231738_TSPAN19	3.24e-14	3.81e-13	0	6.24348e-10	3.12174e-11
20	ENSG00000185662_SMIM23	3.43e-14	2.62e-13	0	6.60961e-10	3.14743e-11
21	ENSG00000139190_VAMP1	4.84e-14	7.61e-13	0	9.32668e-10	4.2394e-11
22	ENSG00000198271_KRTAP4-5	6.32e-14	8.9e-13	0	1.21786e-09	5.29506e-11
23	ENSG00000154723_ATP5PF	9.14e-14	1.13e-12	0	1.76128e-09	7.33866e-11
24	ENSG00000221837_KRTAP10-9	1.73e-13	3.6e-12	0	3.33371e-09	1.33348e-10
26	ENSG00000155918_RAET1L	4.4e-13	4.38e-12	0	8.4788e-09	3.26108e-10
27	ENSG00000164929_BAALC	5.53e-13	8.7e-12	0	1.06563e-08	3.94678e-10
28	ENSG00000163554_SPTA1	6.3e-13	1.73e-11	1	1.21401e-08	4.33575e-10
29	ENSG00000120885_CLU	6.59e-13	2.07e-11	0	1.26989e-08	4.37894e-10
30	ENSG00000154263_ABCA10	8.22e-13	1.06e-11	1	1.58399e-08	5.27998e-10
31	ENSG00000171124_FUT3	1.1e-12	2.25e-11	1	2.1197e-08	6.83774e-10
32	ENSG00000157110_RBPMS	1.17e-12	1.66e-11	0	2.25459e-08	7.04559e-10
33	ENSG00000111863_ADTRP	2.61e-12	2.45e-11	1	5.02947e-08	1.52408e-09
34	ENSG00000100079_LGALS2	2.79e-12	4.27e-11	0	5.37633e-08	1.58127e-09
35	ENSG00000102468_HTR2A	4.05e-12	6.58e-11	0	7.80435e-08	2.22981e-09
36	ENSG00000244482_LILRA6	6.07e-12	6.79e-11	0	1.16969e-07	3.24914e-09
37	ENSG00000177425_PAWR	6.93e-12	8.26e-11	0	1.33541e-07	3.60922e-09
38	ENSG00000212724_KRTAP2-3	7.51e-12	1.41e-10	0	1.44718e-07	3.80836e-09
39	ENSG00000115523_GNLY	8.98e-12	8.02e-11	0	1.73045e-07	4.43704e-09
40	ENSG00000267060_PTGES3L	9.81e-12	2.88e-10	0	1.89039e-07	4.72597e-09
41	ENSG00000187736_NHEJ1	1.05e-11	1.22e-10	0	2.02335e-07	4.935e-09
42	ENSG00000165626_BEND7	1.38e-11	9.62e-11	0	2.65926e-07	6.33157e-09
43	ENSG00000250479_CHCHD10	1.56e-11	2.16e-10	0	3.00612e-07	6.99098e-09
44	ENSG00000205549_LINC03041	1.64e-11	1.51e-10	0	3.16028e-07	7.18245e-09
45	ENSG00000120833_SOCS2	1.97e-11	1.85e-10	0	3.79619e-07	8.43598e-09
46	ENSG00000290615_RAB6C-AS1	2.14e-11	3.52e-10	0	4.12378e-07	8.96474e-09
47	ENSG00000184730_APOBR	2.37e-11	5.69e-10	0	4.56699e-07	9.717e-09
48	ENSG00000204193_TXNDC8	2.64e-11	4.27e-10	0	5.08728e-07	1.05985e-08
49	ENSG00000198585_NUDT16	3.19e-11	2.15e-10	0	6.14713e-07	1.25452e-08
50	ENSG00000204010_IFIT1B	3.48e-11	8.96e-10	0	6.70596e-07	1.34119e-08
51	ENSG00000188038_NRN1L	4.71e-11	9.82e-10	0	9.07617e-07	1.77964e-08
52	ENSG00000188603_CLN3	4.97e-11	7.6e-10	0	9.57719e-07	1.84177e-08
53	ENSG00000173432_SAA1	8.31e-11	1.21e-09	0	1.60134e-06	3.02139e-08
54	ENSG00000160318_CLDND2	9.12e-11	1.31e-09	0	1.75742e-06	3.25449e-08
55	ENSG00000088888_MAVS	1.03e-10	1.69e-09	0	1.98481e-06	3.60875e-08
56	ENSG00000188672_RHCE	1.57e-10	3.43e-09	1	3.02539e-06	5.40248e-08
57	ENSG00000222014_RAB6C	1.67e-10	1.1e-09	0	3.21809e-06	5.64577e-08
58	ENSG00000131050_BPIFA2	2.06e-10	3.02e-09	0	3.96962e-06	6.84417e-08
59	ENSG00000236396_SLC35G4	2.52e-10	2.53e-09	0	4.85604e-06	8.12552e-08
60	ENSG00000197863_ZNF790	2.53e-10	3.23e-09	0	4.87531e-06	8.12552e-08
61	ENSG00000100206_DMC1	2.83e-10	5.12e-09	0	5.45341e-06	8.94002e-08
62	ENSG00000105374_NKG7	2.88e-10	4.79e-09	0	5.54976e-06	8.95123e-08
63	ENSG00000125999_BPIFB1	3.18e-10	6.65e-09	0	6.12786e-06	9.72676e-08
64	ENSG00000267254_ZNF790-AS1	3.43e-10	5.64e-09	0	6.60961e-06	1.02576e-07
65	ENSG00000236703_MYB-AS1	3.46e-10	1.92e-09	0	6.66742e-06	1.02576e-07
66	ENSG00000118513_MYB	4.25e-10	9e-09	0	8.18975e-06	1.24087e-07
67	ENSG00000179270_PCARE	4.45e-10	7.25e-09	0	8.57515e-06	1.26672e-07
68	ENSG00000133317_LGALS12	4.47e-10	3.88e-09	0	8.61369e-06	1.26672e-07
69	ENSG00000169509_CRCT1	5.11e-10	4.16e-09	0	9.84697e-06	1.4271e-07
70	ENSG00000135678_CPM	5.78e-10	8.86e-09	0	1.11381e-05	1.59115e-07
71	ENSG00000183324_REC114	6.12e-10	4.56e-09	0	1.17932e-05	1.66102e-07
72	ENSG00000176222_ZNF404	6.49e-10	5.22e-09	1	1.25062e-05	1.73698e-07
73	ENSG00000179674_ARL14	7.05e-10	8.45e-09	0	1.35854e-05	1.86101e-07
74	ENSG00000007174_DNAH9	8.21e-10	1.27e-08	0	1.58207e-05	2.11199e-07
75	ENSG00000147586_MRPS28	8.22e-10	7.59e-09	0	1.58399e-05	2.11199e-07
76	ENSG00000021355_SERPINB1	8.53e-10	9.02e-09	0	1.64373e-05	2.1628e-07
77	ENSG00000164175_SLC45A2	8.77e-10	2.18e-08	0	1.68998e-05	2.16664e-07
78	ENSG00000185567_AHNAK2	8.77e-10	6.95e-09	0	1.68998e-05	2.16664e-07
79	ENSG00000205883_DEFB135	9.77e-10	1.7e-08	1	1.88268e-05	2.38314e-07
80	ENSG00000189045_ANKDD1B	1.04e-09	2.63e-08	1	2.00408e-05	2.5051e-07
81	ENSG00000174928_C3orf33	1.13e-09	9.47e-09	0	2.17751e-05	2.68828e-07
83	ENSG00000100221_JOSD1	1.16e-09	1.88e-08	0	2.23532e-05	2.71637e-07
84	ENSG00000160072_ATAD3B	1.17e-09	1.24e-08	0	2.25459e-05	2.71637e-07
85	ENSG00000214097_SMCO1	1.2e-09	1.21e-08	0	2.3124e-05	2.75286e-07
86	ENSG00000168014_C2CD3	1.35e-09	1.08e-08	0	2.60145e-05	3.06053e-07
87	ENSG00000139835_GRTP1	1.46e-09	1.45e-08	0	2.81342e-05	3.27142e-07
88	ENSG00000197498_RPF2	1.54e-09	1.81e-08	0	2.96758e-05	3.41101e-07
89	ENSG00000002933_TMEM176A	1.61e-09	2.84e-08	0	3.10247e-05	3.52553e-07
90	ENSG00000163534_FCRL1	1.66e-09	2.17e-08	0	3.19882e-05	3.59418e-07
91	ENSG00000136169_SETDB2	1.83e-09	1.43e-08	1	3.52641e-05	3.91823e-07
92	ENSG00000118292_C1orf54	1.9e-09	9.76e-09	0	3.6613e-05	4.02341e-07
93	ENSG00000188655_RNASE9	2.1e-09	1.15e-08	0	4.0467e-05	4.39859e-07
94	ENSG00000215252_GOLGA8B	2.17e-09	1.8e-08	0	4.18159e-05	4.49633e-07
95	ENSG00000171747_LGALS4	2.4e-09	2.8e-08	0	4.6248e-05	4.92e-07
96	ENSG00000215712_TMEM242	2.47e-09	2.2e-08	0	4.75969e-05	4.95801e-07
97	ENSG00000214860_EVPLL	2.47e-09	2.26e-08	0	4.75969e-05	4.95801e-07
100	ENSG00000131686_CA6	3.39e-09	5.01e-08	0	6.53253e-05	6.73457e-07
101	ENSG00000166329_CCDC182	3.51e-09	1.95e-08	0	6.76377e-05	6.90181e-07
102	ENSG00000105982_RNF32	3.56e-09	4.47e-08	0	6.86012e-05	6.92941e-07
104	ENSG00000213996_TM6SF2	3.83e-09	4.45e-08	1	7.38041e-05	7.3455e-07
105	ENSG00000100445_SDR39U1	3.85e-09	8.55e-09	0	7.41895e-05	7.3455e-07
106	ENSG00000150750_POU2AF2	4.21e-09	7.14e-08	0	8.11267e-05	7.9536e-07
107	ENSG00000166473_PKD1L2	4.32e-09	5.46e-09	0	8.32464e-05	8.08217e-07
108	ENSG00000278499_NPAP1L	5.41e-09	1.24e-07	0	0.000104251	1.00241e-06
109	ENSG00000132207_SLX1A	5.59e-09	4.37e-08	0	0.000107719	1.02349e-06
110	ENSG00000104343_UBE2W	5.63e-09	7.04e-08	0	0.00010849	1.02349e-06
111	ENSG00000107951_MTPAP	5.81e-09	4.96e-08	0	0.000111959	1.04634e-06
112	ENSG00000178597_PSAPL1	6.78e-09	6.34e-08	0	0.000130651	1.20973e-06
113	ENSG00000169885_CALML6	7.88e-09	1.06e-07	0	0.000151848	1.3931e-06
114	ENSG00000213417_KRTAP2-4	8.26e-09	8.67e-08	0	0.00015917	1.447e-06
115	ENSG00000130222_GADD45G	8.82e-09	5.94e-08	1	0.000169961	1.53118e-06
116	ENSG00000002587_HS3ST1	1.07e-08	9.85e-08	0	0.000206189	1.84097e-06
117	ENSG00000232825_PLPPR5-AS1	1.11e-08	1.1e-07	0	0.000213897	1.89289e-06
118	ENSG00000173302_GPR148	1.19e-08	1.13e-07	0	0.000229313	2.01078e-06
119	ENSG00000090263_MRPS33	1.2e-08	1.88e-07	0	0.00023124	2.01078e-06
120	ENSG00000204386_NEU1	1.29e-08	1.21e-07	0	0.000248583	2.12464e-06
121	ENSG00000130711_PRDM12	1.29e-08	1.04e-07	0	0.000248583	2.12464e-06
122	ENSG00000119723_COQ6	1.31e-08	9.52e-08	0	0.000252437	2.1393e-06
123	ENSG00000115155_OTOF	1.35e-08	1.75e-07	1	0.000260145	2.18609e-06
124	ENSG00000121361_KCNJ8	1.38e-08	1.02e-07	0	0.000265926	2.21605e-06
125	ENSG00000156469_MTERF3	1.51e-08	1.38e-07	0	0.000290977	2.40477e-06
126	ENSG00000167346_MMP26	1.53e-08	1.45e-07	1	0.000294831	2.41665e-06
127	ENSG00000182795_C1orf116	1.64e-08	1.41e-07	0	0.000316028	2.56933e-06
128	ENSG00000204978_ERICH4	1.86e-08	2.16e-07	0	0.000358422	2.8905e-06
129	ENSG00000205867_KRTAP5-2	2.02e-08	1.22e-07	0	0.000389254	3.11403e-06
130	ENSG00000131203_IDO1	2.05e-08	1.79e-07	0	0.000395035	3.1352e-06
131	ENSG00000196247_ZNF107	2.09e-08	5.88e-07	0	0.000402743	3.1712e-06
132	ENSG00000187105_HEATR4	2.13e-08	5.49e-07	0	0.000410451	3.20665e-06
133	ENSG00000204356_NELFE	2.21e-08	2.21e-07	0	0.000425867	3.30129e-06
134	ENSG00000131507_NDFIP1	2.28e-08	1.72e-07	0	0.000439356	3.37966e-06
135	ENSG00000169393_ELSPBP1	2.3e-08	3.72e-07	0	0.00044321	3.38328e-06
136	ENSG00000213931_HBE1	2.49e-08	3.1e-08	0	0.000479823	3.63502e-06
137	ENSG00000016602_CLCA4	2.62e-08	3.89e-07	0	0.000504874	3.79605e-06
138	ENSG00000223658_C1GALT1C1L	2.64e-08	4.21e-07	0	0.000508728	3.79648e-06
139	ENSG00000150636_CCDC102B	2.68e-08	4.86e-07	0	0.000516436	3.82545e-06
140	ENSG00000196565_HBG2	2.92e-08	3.73e-08	0	0.000562684	4.13738e-06
141	ENSG00000214686_IQCF6	3e-08	4.35e-07	0	0.0005781	4.21971e-06
142	ENSG00000162433_AK4	3.1e-08	3.11e-07	0	0.00059737	4.32877e-06
143	ENSG00000233087_RAB6D	3.35e-08	5.5e-07	0	0.000645545	4.64421e-06
144	ENSG00000180891_CUEDC1	3.9e-08	3.01e-07	0	0.00075153	5.36807e-06
145	ENSG00000117600_PLPPR4	4.16e-08	3.92e-07	0	0.000801632	5.68533e-06
146	ENSG00000141748_ARL5C	4.43e-08	3.19e-07	0	0.000853661	5.94158e-06
147	ENSG00000163519_TRAT1	4.44e-08	3.37e-07	0	0.000855588	5.94158e-06
148	ENSG00000167637_ZNF283	4.44e-08	1.22e-06	0	0.000855588	5.94158e-06
149	ENSG00000182040_USH1G	4.7e-08	3.73e-07	0	0.00090569	6.24614e-06
150	ENSG00000146378_TAAR2	5.04e-08	4.58e-07	0	0.000971208	6.64618e-06
151	ENSG00000257261_SLC38A4-AS1	5.07e-08	6.75e-07	0	0.000976989	6.64618e-06
152	ENSG00000102970_CCL17	5.72e-08	7.3e-07	0	0.00110224	7.44759e-06
153	ENSG00000178404_CEP295NL	6.09e-08	3.82e-07	0	0.00117354	7.87613e-06
154	ENSG00000100441_KHNYN	6.48e-08	2.93e-08	0	0.0012487	8.32464e-06
155	ENSG00000166863_TAC3	6.63e-08	4.37e-07	0	0.0012776	8.46093e-06
156	ENSG00000132256_TRIM5	7.09e-08	1.46e-07	1	0.00136624	8.98007e-06
157	ENSG00000232623_MRAP-AS1	7.13e-08	4.76e-07	0	0.00137395	8.98007e-06
158	ENSG00000124120_TTPAL	7.31e-08	8.37e-07	0	0.00140864	9.14699e-06
159	ENSG00000139209_SLC38A4	8.04e-08	1.06e-06	0	0.00154931	9.99554e-06
160	ENSG00000188219_POTEE	8.17e-08	1.3e-06	0	0.00157436	1.0092e-05
161	ENSG00000204595_DPRX	8.43e-08	5.11e-07	0	0.00162446	1.03469e-05
162	ENSG00000123838_C4BPA	9.13e-08	6.16e-07	0	0.00175935	1.10682e-05
163	ENSG00000168038_ULK4	9.18e-08	5.83e-07	0	0.00176899	1.10682e-05
164	ENSG00000197410_DCHS2	9.19e-08	1.56e-06	0	0.00177091	1.10682e-05
165	ENSG00000143028_SYPL2	9.53e-08	1.18e-06	1	0.00183643	1.14064e-05
166	ENSG00000118526_TCF21	1.02e-07	1.44e-06	0	0.00196554	1.2133e-05
167	ENSG00000135052_GOLM1	1.03e-07	1.08e-06	0	0.00198481	1.21767e-05
168	ENSG00000130045_NXNL2	1.19e-07	9.33e-07	0	0.00229313	1.39825e-05
169	ENSG00000168453_HR	1.29e-07	1.34e-06	0	0.00248583	1.50656e-05
170	ENSG00000131059_BPIFA3	1.33e-07	7.32e-07	0	0.00256291	1.54392e-05
171	ENSG00000171396_KRTAP4-4	1.34e-07	1.33e-06	0	0.00258218	1.54622e-05
172	ENSG00000267710_EDDM13	1.36e-07	1.44e-06	0	0.00262072	1.55995e-05
173	ENSG00000131238_PPT1	1.38e-07	1.17e-06	0	0.00265926	1.57353e-05
174	ENSG00000266094_RASSF5	1.48e-07	1.17e-06	0	0.00285196	1.67762e-05
175	ENSG00000131142_CCL25	1.52e-07	7.36e-07	0	0.00292904	1.71289e-05
176	ENSG00000125482_TTF1	1.57e-07	1.48e-06	0	0.00302539	1.75895e-05
177	ENSG00000109851_DBX1	1.62e-07	1.7e-06	0	0.00312174	1.80447e-05
178	ENSG00000185477_GPRIN3	1.7e-07	1.89e-06	0	0.0032759	1.8827e-05
179	ENSG00000272804_KRTAP10-7	1.83e-07	1.58e-06	0	0.00352641	2.01509e-05
180	ENSG00000181619_GPR135	1.92e-07	1.34e-06	0	0.00369984	2.10218e-05
181	ENSG00000198156_NPIPB6	2.03e-07	4.1e-06	0	0.00391181	2.21006e-05
182	ENSG00000187775_DNAH17	2.16e-07	2.79e-06	0	0.00416232	2.33838e-05
183	ENSG00000136457_CHAD	2.22e-07	2.07e-06	0	0.00427794	2.38991e-05
184	ENSG00000229637_PRAC2	2.43e-07	1.71e-06	0	0.00468261	2.60145e-05
185	ENSG00000156509_FBXO43	2.46e-07	3.66e-06	0	0.00474042	2.61902e-05
186	ENSG00000134489_HRH4	2.49e-07	2.32e-06	0	0.00479823	2.63639e-05
187	ENSG00000188086_PRSS45P	2.62e-07	5.46e-06	0	0.00504874	2.75887e-05
188	ENSG00000205810_KLRC3	2.71e-07	1.36e-06	0	0.00522217	2.83814e-05
189	ENSG00000204970_PCDHA1	2.79e-07	2.85e-06	0	0.00537633	2.90086e-05
190	ENSG00000145850_TIMD4	2.8e-07	1.63e-06	1	0.0053956	2.90086e-05
191	ENSG00000120068_HOXB8	3.07e-07	1.84e-06	0	0.00591589	3.16358e-05
192	ENSG00000254254_PENK-AS1	3.31e-07	3.33e-06	0	0.00637837	3.39275e-05
193	ENSG00000213599_SLX1A-SULT1A3	3.49e-07	1.64e-06	0	0.00672523	3.54974e-05
194	ENSG00000167766_ZNF83	3.5e-07	2.27e-06	0	0.0067445	3.54974e-05
195	ENSG00000174827_PDZK1	3.82e-07	2.29e-06	0	0.00736114	3.854e-05
196	ENSG00000111450_STX2	3.86e-07	4.25e-06	0	0.00743822	3.87407e-05
197	ENSG00000167755_KLK6	3.93e-07	4.39e-06	0	0.00757311	3.92389e-05
198	ENSG00000110169_HPX	3.99e-07	6.29e-06	0	0.00768873	3.96326e-05
199	ENSG00000143125_PROK1	4.02e-07	2.52e-06	0	0.00774654	3.97258e-05
200	ENSG00000205358_MT1H	4.35e-07	3.42e-06	0	0.00838245	4.27461e-05
201	ENSG00000168615_ADAM9	4.37e-07	2.62e-06	0	0.00842099	4.27461e-05
202	ENSG00000173269_MMRN2	4.64e-07	4.22e-06	0	0.00894128	4.5158e-05
203	ENSG00000167098_SUN5	4.81e-07	6.01e-06	0	0.00926887	4.65772e-05
204	ENSG00000184724_KRTAP6-1	5.14e-07	3.83e-06	0	0.00990478	4.95239e-05
205	ENSG00000221803_SNORD23	5.28e-07	8.23e-07	0	0.0101746	5.06197e-05
206	ENSG00000042832_TG	5.45e-07	4.84e-06	0	0.0105022	5.19908e-05
207	ENSG00000125815_CST8	6.04e-07	4.73e-06	0	0.0116391	5.73354e-05
208	ENSG00000174156_GSTA3	6.23e-07	4.2e-06	0	0.0120052	5.88491e-05
209	ENSG00000086289_EPDR1	6.5e-07	9.3e-06	0	0.0125255	6.11e-05
210	ENSG00000284587_MIR943	7.01e-07	1.87e-06	0	0.0135083	6.55741e-05
211	ENSG00000138759_FRAS1	7.05e-07	6.8e-06	0	0.0135853	6.56297e-05
212	ENSG00000165449_SLC16A9	7.37e-07	1.29e-05	0	0.014202	6.82788e-05
213	ENSG00000180806_HOXC9	7.74e-07	3.81e-06	0	0.014915	7.13635e-05
214	ENSG00000282872_C1orf232	7.96e-07	4.04e-06	0	0.0153389	7.23534e-05
215	ENSG00000267206_LCN6	7.96e-07	9.89e-06	0	0.0153389	7.23534e-05
216	ENSG00000140279_DUOX2	7.96e-07	1.51e-06	0	0.0153389	7.23534e-05
217	ENSG00000184347_SLIT3	8.31e-07	4.6e-06	0	0.0160134	7.51801e-05
218	ENSG00000197935_ZNF311	8.48e-07	7.54e-06	0	0.016341	7.63596e-05
219	ENSG00000184635_ZNF93	8.59e-07	9.75e-06	0	0.0165529	7.69904e-05
220	ENSG00000161179_YDJC	8.79e-07	1.01e-05	0	0.0169383	7.84182e-05
221	ENSG00000259224_SLC35G6	9.11e-07	7.88e-06	0	0.017555	8.08985e-05
222	ENSG00000116005_PCYOX1	9.27e-07	7.85e-06	0	0.0178633	8.19417e-05
223	ENSG00000240542_KRTAP9-1	9.44e-07	1.75e-06	0	0.0181909	8.30634e-05
224	ENSG00000117862_TXNDC12	9.56e-07	6.7e-06	0	0.0184221	8.37369e-05
225	ENSG00000146530_VWDE	9.7e-07	6.51e-06	0	0.0186919	8.4545e-05
226	ENSG00000171401_KRT13	9.74e-07	4.52e-06	0	0.018769	8.4545e-05
227	ENSG00000159398_CES5A	9.86e-07	1.12e-05	1	0.0190002	8.52028e-05
228	ENSG00000154721_JAM2	9.93e-07	9.78e-06	0	0.0191351	8.52655e-05
229	ENSG00000122952_ZWINT	9.99e-07	4.11e-06	0	0.0192507	8.52655e-05
230	ENSG00000164823_OSGIN2	1e-06	5.78e-06	0	0.01927	8.52655e-05
231	ENSG00000242288_BMS1P4-AGAP5	1.01e-06	7.19e-06	0	0.0194627	8.53627e-05
232	ENSG00000128313_APOL5	1.01e-06	1.24e-05	0	0.0194627	8.53627e-05
233	ENSG00000141384_TAF4B	1.02e-06	1.22e-05	1	0.0196554	8.54583e-05
234	ENSG00000105519_CAPS	1.02e-06	9.03e-06	0	0.0196554	8.54583e-05
235	ENSG00000223701_RAET1E-AS1	1.04e-06	5.55e-06	0	0.0200408	8.63828e-05
236	ENSG00000100362_PVALB	1.04e-06	5.15e-06	0	0.0200408	8.63828e-05
237	ENSG00000204887_KRTAP1-4	1.08e-06	3.07e-06	0	0.0208116	8.93202e-05
238	ENSG00000178053_MLF1	1.12e-06	7.61e-06	0	0.0215824	9.22325e-05
239	ENSG00000010932_FMO1	1.13e-06	1.48e-05	0	0.0217751	9.22674e-05
240	ENSG00000248890_HHIP-AS1	1.13e-06	5.99e-06	0	0.0217751	9.22674e-05
241	ENSG00000128422_KRT17	1.14e-06	9.98e-06	0	0.0219678	9.26911e-05
242	ENSG00000064787_BCAS1	1.2e-06	1.17e-05	1	0.023124	9.67531e-05
243	ENSG00000170262_MRAP	1.2e-06	7.1e-06	0	0.023124	9.67531e-05
244	ENSG00000155657_TTN	1.21e-06	5.74e-06	0	0.0233167	9.71529e-05
245	ENSG00000183644_HOATZ	1.24e-06	4.85e-06	0	0.0238948	9.91485e-05
246	ENSG00000203705_TATDN3	1.25e-06	7.69e-06	0	0.0240875	9.95351e-05
247	ENSG00000132821_VSTM2L	1.38e-06	1.22e-05	0	0.0265926	0.000109435
248	ENSG00000182459_TEX19	1.4e-06	5.2e-06	0	0.026978	0.000110566
249	ENSG00000162897_FCAMR	1.41e-06	1.14e-05	0	0.0271707	0.000110901
250	ENSG00000196872_CRACDL	1.5e-06	1.56e-05	0	0.028905	0.000117024
251	ENSG00000164520_RAET1E	1.5e-06	8.62e-06	0	0.028905	0.000117024
252	ENSG00000187689_AMTN	1.53e-06	1.08e-05	0	0.0294831	0.000118883
253	ENSG00000089486_CDIP1	1.57e-06	8.74e-06	0	0.0302539	0.000121502
254	ENSG00000239886_KRTAP9-2	1.63e-06	6.11e-06	0	0.0314101	0.00012564
255	ENSG00000163235_TGFA	1.7e-06	5.87e-06	0	0.032759	0.000130514
256	ENSG00000005020_SKAP2	1.73e-06	1.62e-05	0	0.0333371	0.00013229
257	ENSG00000141505_ASGR1	1.78e-06	6.96e-06	1	0.0343006	0.000135575
258	ENSG00000183784_DOCK8-AS1	1.79e-06	2.83e-05	0	0.0344933	0.0001358
259	ENSG00000186952_TMEM232	1.83e-06	1.85e-05	0	0.0352641	0.000137214
260	ENSG00000182704_TSKU	1.83e-06	1.3e-05	0	0.0352641	0.000137214
261	ENSG00000140025_EFCAB11	1.83e-06	1.23e-05	0	0.0352641	0.000137214
262	ENSG00000119927_GPAM	1.85e-06	2.22e-05	1	0.0356495	0.000138176
263	ENSG00000244045_TMEM199	1.86e-06	1.47e-05	0	0.0358422	0.000138387
264	ENSG00000289746_TARP	1.91e-06	6.94e-06	0	0.0368057	0.00014156
265	ENSG00000182107_TMEM30B	1.93e-06	2.29e-05	0	0.0371911	0.000142495
266	ENSG00000146839_ZAN	1.94e-06	1.73e-06	1	0.0373838	0.000142686
267	ENSG00000168672_LRATD2	1.99e-06	2.07e-05	0	0.0383473	0.000145434
268	ENSG00000172650_AGAP5	2e-06	1.36e-05	0	0.03854	0.000145434
269	ENSG00000213714_FAM209B	2e-06	1.22e-05	0	0.03854	0.000145434
270	ENSG00000132274_TRIM22	2.04e-06	7.23e-06	0	0.0393108	0.000147785
271	ENSG00000198610_AKR1C4	2.08e-06	1.56e-05	1	0.0400816	0.000150118
272	ENSG00000270601_PRAMEF5	2.1e-06	1.68e-05	0	0.040467	0.000150996
273	ENSG00000148362_PAXX	2.14e-06	1.43e-05	0	0.0412378	0.000152733
274	ENSG00000126790_L3HYPDH	2.14e-06	2.52e-05	0	0.0412378	0.000152733
275	ENSG00000120253_NUP43	2.17e-06	1.45e-05	0	0.0418159	0.000153316
276	ENSG00000221818_EBF2	2.17e-06	1.79e-05	0	0.0418159	0.000153316
277	ENSG00000099246_RAB18	2.18e-06	1.4e-05	0	0.0420086	0.000153316
278	ENSG00000152315_KCNK13	2.18e-06	1.88e-05	0	0.0420086	0.000153316
279	ENSG00000205838_TTC23L	2.25e-06	1.72e-05	0	0.0433575	0.000157664
280	ENSG00000081087_OSTM1	2.27e-06	2.1e-05	0	0.0437429	0.000158489
281	ENSG00000213512_GBP7	2.39e-06	1.85e-05	0	0.0460553	0.000165667
282	ENSG00000065809_FAM107B	2.39e-06	1.94e-05	0	0.0460553	0.000165667
283	ENSG00000109445_ZNF330	2.47e-06	2.82e-05	0	0.0475969	0.000170598
284	ENSG00000064042_LIMCH1	2.51e-06	1.48e-05	1	0.0483677	0.000172742
285	ENSG00000134851_TMEM165	2.53e-06	2.04e-05	0	0.0487531	0.000173499
286	ENSG00000183032_SLC25A21	2.56e-06	3.95e-05	0	0.0493312	0.000174933
287	ENSG00000153898_MCOLN2	2.59e-06	2.15e-05	0	0.0499093	0.000176358
288	ENSG00000230155_CEP250-AS1	2.64e-06	1.49e-05	0	0.0508728	0.00017913
289	ENSG00000164794_KCNV1	2.7e-06	1.2e-05	0	0.052029	0.000182558
290	ENSG00000212722_KRTAP4-9	2.77e-06	1.39e-05	0	0.0533779	0.000186636
291	ENSG00000134352_IL6ST	2.92e-06	2.12e-05	0	0.0562684	0.000196057
292	ENSG00000255221_CARD17P	2.94e-06	6.05e-06	0	0.0566538	0.000196715
293	ENSG00000182919_C11orf54	2.96e-06	1.66e-05	0	0.0570392	0.000197351
294	ENSG00000183640_KRTAP8-1	2.97e-06	5.09e-06	0	0.0572319	0.000197351
295	ENSG00000184451_CCR10	3e-06	2.27e-05	0	0.05781	0.00019866
296	ENSG00000124942_AHNAK	3.05e-06	2.11e-05	0	0.0587735	0.000201279
297	ENSG00000159231_CBR3	3.08e-06	1.71e-05	0	0.0593516	0.000202565
298	ENSG00000188958_UTS2B	3.14e-06	1.28e-05	0	0.0605078	0.000205809
299	ENSG00000135773_CAPN9	3.2e-06	2.02e-05	0	0.061664	0.000209031
300	ENSG00000137054_POLR1E	3.3e-06	3.38e-05	0	0.063591	0.000214834
301	ENSG00000160973_FOXH1	3.55e-06	1.99e-05	0	0.0684085	0.000230332
302	ENSG00000170369_CST2	3.65e-06	9.14e-06	0	0.0703355	0.000236025
303	ENSG00000125508_SRMS	3.69e-06	7.49e-05	0	0.0711063	0.000237814
304	ENSG00000197771_MCMBP	3.73e-06	2.21e-05	0	0.0718771	0.000238794
305	ENSG00000140254_DUOXA1	3.73e-06	2.73e-05	0	0.0718771	0.000238794
306	ENSG00000187223_LCE2D	3.79e-06	1.02e-05	0	0.0730333	0.000241832
307	ENSG00000143543_JTB	3.91e-06	2.54e-05	0	0.0753457	0.000248666
308	ENSG00000120211_INSL4	4.02e-06	1.73e-05	0	0.0774654	0.000254617
309	ENSG00000158373_H2BC5	4.03e-06	1.57e-05	0	0.0776581	0.000254617
310	ENSG00000117143_UAP1	4.15e-06	4.01e-05	0	0.0799705	0.000261342
311	ENSG00000178172_SPINK6	4.22e-06	4.12e-05	0	0.0813194	0.000264884
312	ENSG00000120162_MOB3B	4.27e-06	2.41e-05	0	0.0822829	0.000267152
313	ENSG00000204869_IGFL4	4.31e-06	1.32e-05	0	0.0830537	0.000267915
314	ENSG00000205076_LGALS7	4.31e-06	1.1e-05	0	0.0830537	0.000267915
315	ENSG00000174791_RIN1	4.49e-06	3.74e-05	0	0.0865223	0.000278207
316	ENSG00000141401_IMPA2	4.51e-06	2.06e-05	0	0.0869077	0.00027855
317	ENSG00000183248_PRR36	4.98e-06	3.86e-05	1	0.0959646	0.000306596
318	ENSG00000125965_GDF5	5.17e-06	5.76e-05	1	0.0996259	0.00031728
319	ENSG00000176605_LINC02914	5.25e-06	9.93e-06	0	0.101167	0.000321167
320	ENSG00000133742_CA1	5.28e-06	3.87e-05	0	0.101746	0.00032198
321	ENSG00000148386_LCN9	5.32e-06	1.21e-05	0	0.102516	0.000323396
322	ENSG00000116996_ZP4	5.36e-06	3.86e-05	0	0.103287	0.000324803
323	ENSG00000156502_SUPV3L1	5.57e-06	4e-05	0	0.107334	0.00033647
324	ENSG00000187170_LCE4A	5.6e-06	2.99e-05	0	0.107912	0.000337225
325	ENSG00000107821_KAZALD1	5.99e-06	3.22e-05	0	0.115427	0.000359587
326	ENSG00000261105_LMO7-AS1	6.05e-06	3e-05	0	0.116583	0.000362061
327	ENSG00000167685_ZNF444	6.52e-06	4.37e-05	0	0.12564	0.00038898
328	ENSG00000120662_MTRF1	6.65e-06	5.49e-05	0	0.128145	0.000395511
329	ENSG00000257599_OVCH1-AS1	6.68e-06	3.68e-05	0	0.128724	0.000396073
330	ENSG00000203499_IQANK1	6.76e-06	5.06e-05	0	0.130265	0.000399587
331	ENSG00000164185_ZNF474	7e-06	4.53e-05	0	0.13489	0.000412508
332	ENSG00000143631_FLG	7.04e-06	6.55e-05	0	0.135661	0.0004136
333	ENSG00000078579_FGF20	7.41e-06	4.12e-05	0	0.142791	0.000434014
334	ENSG00000085719_CPNE3	7.44e-06	5.36e-05	0	0.143369	0.000434451
335	ENSG00000148655_LRMDA	7.56e-06	4.72e-05	0	0.145681	0.000439796
336	ENSG00000184599_TAFA3	7.58e-06	3.79e-05	0	0.146067	0.000439796
337	ENSG00000196407_THEM5	7.6e-06	2.27e-05	0	0.146452	0.000439796
338	ENSG00000230453_ANKRD18B	7.79e-06	4.93e-05	0	0.150113	0.000449441
339	ENSG00000171680_PLEKHG5	8.12e-06	6.11e-05	0	0.156472	0.000467082
340	ENSG00000121904_CSMD2	8.18e-06	7.22e-05	1	0.157629	0.000469133
341	ENSG00000145879_SPINK7	8.25e-06	2.92e-05	0	0.158977	0.000471743
342	ENSG00000107890_ANKRD26	8.36e-06	6.28e-05	0	0.161097	0.000476619
343	ENSG00000237298_TTN-AS1	8.47e-06	3.54e-05	0	0.163217	0.000481466
344	ENSG00000106258_CYP3A5	8.8e-06	7.71e-05	0	0.169576	0.000498753
345	ENSG00000145936_KCNMB1	9.27e-06	4.48e-05	0	0.178633	0.00052385
346	ENSG00000109255_NMU	9.4e-06	4.35e-05	0	0.181138	0.000529643
347	ENSG00000173805_HAP1	9.65e-06	5.15e-05	0	0.185955	0.000542144
348	ENSG00000153563_CD8A	9.86e-06	4.49e-05	0	0.190002	0.000552332
349	ENSG00000183091_NEB	1.04e-05	8.04e-05	0	0.200408	0.000580893
350	ENSG00000205116_TMEM88B	1.06e-05	6.48e-05	0	0.204262	0.000588651
351	ENSG00000196405_EVL	1.06e-05	9.78e-05	0	0.204262	0.000588651
352	ENSG00000275395_FCGBP	1.09e-05	8.21e-05	0	0.210043	0.000603572
353	ENSG00000186818_LILRB4	1.12e-05	6.99e-05	0	0.215824	0.000618407
354	ENSG00000154451_GBP5	1.13e-05	9.5e-05	0	0.217751	0.000622146
355	ENSG00000149761_NUDT22	1.14e-05	8.07e-05	0	0.219678	0.000625863
356	ENSG00000212938_KRTAP6-3	1.2e-05	2.73e-05	0	0.23124	0.000656932
357	ENSG00000177414_UBE2U	1.24e-05	6.73e-05	0	0.238948	0.000676907
358	ENSG00000143341_HMCN1	1.27e-05	0.000117398	0	0.244729	0.000689377
359	ENSG00000088726_TMEM40	1.27e-05	0.000173756	0	0.244729	0.000689377
360	ENSG00000119608_PROX2	1.31e-05	0.000150949	1	0.252437	0.000709093
361	ENSG00000172086_KRCC1	1.33e-05	2.7e-05	0	0.256291	0.000717902
362	ENSG00000183160_TMEM119	1.34e-05	9.48e-05	0	0.258218	0.000721279
363	ENSG00000204969_PCDHA2	1.35e-05	8.01e-05	0	0.260145	0.000724638
364	ENSG00000196620_UGT2B15	1.37e-05	7.25e-05	1	0.263999	0.000733331
365	ENSG00000133063_CHIT1	1.4e-05	0.000177199	0	0.26978	0.000747313
366	ENSG00000187257_RSBN1L	1.45e-05	0.000133639	0	0.279415	0.000771865
367	ENSG00000203872_C6orf163	1.46e-05	9.98e-05	0	0.281342	0.000772918
368	ENSG00000134461_ANKRD16	1.46e-05	0.000124641	0	0.281342	0.000772918
369	ENSG00000172771_EFCAB12	1.47e-05	0.000185501	0	0.283269	0.000776079
370	ENSG00000138483_CCDC54	1.52e-05	5.76e-05	0	0.292904	0.000800284
372	ENSG00000120725_SIL1	1.6e-05	0.000140269	0	0.30832	0.000835556
373	ENSG00000253438_PCAT1	1.6e-05	0.000138191	0	0.30832	0.000835556
374	ENSG00000156006_NAT2	1.6e-05	0.000213589	1	0.30832	0.000835556
375	ENSG00000109220_CHIC2	1.61e-05	6.91e-05	0	0.310247	0.000836245
376	ENSG00000235470_NEURL1-AS1	1.61e-05	4.02e-05	0	0.310247	0.000836245
377	ENSG00000239828_CCDC54-AS1	1.69e-05	0.000184968	0	0.325663	0.000875438
378	ENSG00000001617_SEMA3F	1.72e-05	0.000147879	0	0.331444	0.00088859
379	ENSG00000130479_MAP1S	1.74e-05	0.000152446	0	0.335298	0.000896519
380	ENSG00000243480_AMY2A	1.76e-05	0.000110056	0	0.339152	0.000904405
381	ENSG00000255850_RXYLT1-AS1	1.78e-05	4.57e-05	0	0.343006	0.00091225
382	ENSG00000084092_NOA1	1.81e-05	0.000126018	0	0.348787	0.000925164
383	ENSG00000125821_DTD1	1.82e-05	0.000135479	0	0.350714	0.000927815
384	ENSG00000255737_AGAP2-AS1	1.9e-05	0.000120704	0	0.36613	0.0009635
385	ENSG00000184058_TBX1	1.9e-05	0.000401842	0	0.36613	0.0009635
386	ENSG00000101082_SLA2	2.05e-05	0.000105532	0	0.395035	0.00103684
387	ENSG00000139797_RNF113B	2.06e-05	7.4e-05	0	0.396962	0.00103917
388	ENSG00000132286_TIMM10B	2.08e-05	6.72e-05	0	0.400816	0.00104652
389	ENSG00000174137_FAM53A	2.18e-05	0.000136632	0	0.420086	0.00108831
390	ENSG00000004846_ABCB5	2.18e-05	8.53e-05	0	0.420086	0.00108831
391	ENSG00000212710_CTAGE1	2.18e-05	8.23e-05	1	0.420086	0.00108831
392	ENSG00000150477_KIAA1328	2.21e-05	0.000195296	0	0.425867	0.00109973
393	ENSG00000165383_LRRC18	2.22e-05	0.000187066	0	0.427794	0.00109973
394	ENSG00000226174_TEX22	2.22e-05	9.83e-05	0	0.427794	0.00109973
395	ENSG00000143107_FNDC7	2.26e-05	0.000145154	0	0.435502	0.00111667
396	ENSG00000135253_KCP	2.28e-05	0.000232493	0	0.439356	0.00112367
397	ENSG00000165462_PHOX2A	2.33e-05	9.03e-05	0	0.448991	0.00114247
398	ENSG00000140905_GCSH	2.33e-05	0.000175429	0	0.448991	0.00114247
399	ENSG00000100385_IL2RB	2.38e-05	9.19e-05	0	0.458626	0.00116403
400	ENSG00000101280_ANGPT4	2.39e-05	0.000130268	0	0.460553	0.00116596
401	ENSG00000171720_HDAC3	2.49e-05	0.000104777	0	0.479823	0.00121167
402	ENSG00000035862_TIMP2	2.51e-05	0.00012906	0	0.483677	0.00121833
403	ENSG00000125459_MSTO1	2.56e-05	0.000314608	0	0.493312	0.00123948
404	ENSG00000176571_CNBD1	2.59e-05	0.000131258	0	0.499093	0.00124773
405	ENSG00000243489_KRTAP10-11	2.59e-05	0.000292539	0	0.499093	0.00124773
406	ENSG00000135914_HTR2B	2.65e-05	0.000182905	0	0.510655	0.00127345
407	ENSG00000205186_FABP9	2.66e-05	0.000216063	0	0.512582	0.00127508
408	ENSG00000205592_MUC19	2.72e-05	0.000209118	0	0.524144	0.00130061
409	ENSG00000058453_CROCC	2.76e-05	0.000156471	0	0.531852	0.00131647
410	ENSG00000185231_MC2R	2.8e-05	0.000249936	0	0.53956	0.00133225
411	ENSG00000131848_ZSCAN5A	2.85e-05	0.000294151	0	0.549195	0.0013527
412	ENSG00000168936_TMEM129	2.87e-05	0.000184037	0	0.553049	0.00135884
413	ENSG00000137274_BPHL	2.93e-05	0.000251682	0	0.564611	0.00138047
414	ENSG00000031823_RANBP3	2.93e-05	0.000188114	0	0.564611	0.00138047
415	ENSG00000197858_GPAA1	2.98e-05	0.000227505	0	0.574246	0.0014006
416	ENSG00000140455_USP3	3.02e-05	0.000180839	1	0.581954	0.00141595
417	ENSG00000188818_ZDHHC11	3.04e-05	0.000117259	0	0.585808	0.00142186
418	ENSG00000196943_NOP9	3.05e-05	0.000429928	0	0.587735	0.00142309
419	ENSG00000196470_SIAH1	3.08e-05	7.98e-05	0	0.593516	0.00143361
420	ENSG00000067182_TNFRSF1A	3.09e-05	0.000129061	0	0.595443	0.0014348
421	ENSG00000160870_CYP3A7	3.2e-05	0.000173709	0	0.61664	0.00147983
422	ENSG00000140326_CDAN1	3.21e-05	0.000237318	0	0.618567	0.00147983
423	ENSG00000100055_CYTH4	3.21e-05	0.00018631	0	0.618567	0.00147983
424	ENSG00000204052_LRRC73	3.26e-05	0.00012695	0	0.628202	0.00149929
425	ENSG00000172765_TMCC1	3.27e-05	0.000151144	0	0.630129	0.00150031
426	ENSG00000161973_CCDC42	3.31e-05	0.000170523	0	0.637837	0.00151505
427	ENSG00000089723_OTUB2	3.35e-05	0.000340948	0	0.645545	0.00152973
428	ENSG00000204179_PTPN20	3.49e-05	0.000221242	0	0.672523	0.00158989
429	ENSG00000168394_TAP1	3.51e-05	0.000180473	0	0.676377	0.00159523
430	ENSG00000117598_PLPPR5	3.59e-05	0.000127129	1	0.691793	0.00162775
431	ENSG00000166796_LDHC	3.61e-05	0.000147303	0	0.695647	0.00163297
432	ENSG00000138468_SENP7	3.64e-05	0.000311154	0	0.701428	0.00164269
433	ENSG00000172340_SUCLG2	3.66e-05	0.000261562	0	0.705282	0.00164401
434	ENSG00000186930_KRTAP6-2	3.66e-05	0.000123014	0	0.705282	0.00164401
435	ENSG00000055211_GINM1	3.69e-05	0.000169629	0	0.711063	0.00165363
437	ENSG00000151914_DST	3.74e-05	0.000413715	0	0.720698	0.00167215
438	ENSG00000157999_ANKRD61	3.92e-05	0.000230831	0	0.755384	0.00174857
439	ENSG00000072818_ACAP1	3.95e-05	0.000297639	0	0.761165	0.00175789
440	ENSG00000268006_PTOV1-AS1	4.01e-05	9.94e-05	0	0.772727	0.00178048
441	ENSG00000007080_CCDC124	4.07e-05	0.000228237	0	0.784289	0.00180296
442	ENSG00000171806_METTL18	4.1e-05	0.00019549	0	0.79007	0.00180794
443	ENSG00000062582_MRPS24	4.1e-05	0.000317134	0	0.79007	0.00180794
444	ENSG00000227070_EPS15-AS1	4.25e-05	4.97e-05	0	0.818975	0.00186131
445	ENSG00000115339_GALNT3	4.25e-05	0.00044182	0	0.818975	0.00186131
446	ENSG00000167705_RILP	4.25e-05	0.000235949	0	0.818975	0.00186131
447	ENSG00000157168_NRG1	4.28e-05	0.000416694	0	0.824756	0.0018702
448	ENSG00000133665_DYDC2	4.35e-05	0.000119576	0	0.838245	0.00189648
449	ENSG00000242715_CCDC169	4.52e-05	9.31e-05	0	0.871004	0.00196597
450	ENSG00000236830_CBR3-AS1	4.53e-05	0.000280722	0	0.872931	0.00196597
451	ENSG00000144867_SRPRB	4.54e-05	0.000251589	0	0.874858	0.00196597
452	ENSG00000198146_ZNF770	4.6e-05	0.000281397	0	0.88642	0.00198749
453	ENSG00000152936_LMNTD1	4.71e-05	0.00035748	0	0.907617	0.00202549
454	ENSG00000167916_KRT24	4.71e-05	0.000297152	0	0.907617	0.00202549
455	ENSG00000105576_TNPO2	4.72e-05	0.000131735	0	0.909544	0.00202549
456	ENSG00000135924_DNAJB2	4.73e-05	0.000211157	0	0.911471	0.00202549
457	ENSG00000187398_LUZP2	4.79e-05	0.000161341	0	0.923033	0.00204664
458	ENSG00000185689_TEX56P	4.84e-05	0.00029697	0	0.932668	0.00206342
460	ENSG00000277443_MARCKS	4.88e-05	0.000299453	0	0.940376	0.00207589
461	ENSG00000137860_SLC28A2	4.91e-05	0.000248736	0	0.946157	0.00208405
462	ENSG00000162910_MRPL55	4.96e-05	0.000174524	0	0.955792	0.00210064
463	ENSG00000257704_INAFM1	5.03e-05	0.000180112	0	0.969281	0.00212562
464	ENSG00000163815_CLEC3B	5.06e-05	0.000677013	0	0.975062	0.00212852
465	ENSG00000125337_KIF25	5.07e-05	0.000354183	0	0.976989	0.00212852
466	ENSG00000188710_QRFP	5.07e-05	0.000231523	0	0.976989	0.00212852
467	ENSG00000259520_SLC28A2-AS1	5.21e-05	0.000349299	0	1	0.00218254
468	ENSG00000196361_ELAVL3	5.24e-05	0.000152909	0	1	0.0021856
469	ENSG00000206069_LHFPL7	5.24e-05	0.000359012	0	1	0.0021856
470	ENSG00000179902_CFAP276	5.28e-05	0.000329008	0	1	0.00219753
471	ENSG00000173451_THAP2	5.38e-05	0.000327278	0	1	0.00223432
472	ENSG00000101546_RBFA	5.42e-05	0.000274116	0	1	0.00224609
473	ENSG00000183090_FREM3	5.45e-05	0.000287859	0	1	0.00225368
474	ENSG00000103254_ANTKMT	5.56e-05	0.000504172	0	1	0.00229346
475	ENSG00000188820_CALHM6	5.57e-05	0.000316693	0	1	0.00229346
476	ENSG00000019102_VSIG2	5.66e-05	0.000291567	0	1	0.00232555
477	ENSG00000265491_RNF115	5.7e-05	0.000291278	0	1	0.002337
478	ENSG00000079101_CLUL1	5.74e-05	0.000255916	0	1	0.00234751
479	ENSG00000197343_ZNF655	5.75e-05	0.000354254	0	1	0.00234751
480	ENSG00000164338_UTP15	5.91e-05	0.000527905	1	1	0.00240773
481	ENSG00000132855_ANGPTL3	5.96e-05	0.000295818	1	1	0.00242298
482	ENSG00000250900_TRIM7-AS1	6e-05	0.000175997	0	1	0.00243411
483	ENSG00000163644_PPM1K	6.05e-05	0.00028913	0	1	0.00244923
485	ENSG00000205442_IZUMO3	6.14e-05	0.000360337	0	1	0.00248046
486	ENSG00000255408_PCDHA3	6.2e-05	0.000477939	0	1	0.00249946
487	ENSG00000197385_ZNF860	6.23e-05	0.000408427	0	1	0.00250631
488	ENSG00000154358_OBSCN	6.25e-05	0.00054151	0	1	0.00250911
489	ENSG00000104808_DHDH	6.27e-05	0.000322513	0	1	0.00251191
490	ENSG00000197408_CYP2B6	6.35e-05	0.000408059	0	1	0.00253868
491	ENSG00000189306_RRP7A	6.39e-05	0.000316171	0	1	0.00254939
492	ENSG00000113108_APBB3	6.44e-05	0.000177308	0	1	0.00256402
493	ENSG00000116329_OPRD1	6.48e-05	0.000376875	0	1	0.00257463
494	ENSG00000130653_PNPLA7	6.61e-05	0.000298592	0	1	0.00262088
495	ENSG00000170967_DDI1	6.67e-05	0.000301637	0	1	0.00263924
496	ENSG00000140263_SORD	6.74e-05	0.000359143	0	1	0.00265603
497	ENSG00000188677_PARVB	6.74e-05	0.00040006	0	1	0.00265603
498	ENSG00000132801_ZSWIM3	6.79e-05	0.000282449	0	1	0.00267027
499	ENSG00000175105_ZNF654	6.82e-05	0.000350387	0	1	0.00267508
500	ENSG00000197934_CYYR1-AS1	6.83e-05	0.000512679	0	1	0.00267508
501	ENSG00000236548_RNF217-AS1	6.88e-05	0.000315019	0	1	0.0026892
502	ENSG00000154920_EME1	6.95e-05	0.000383513	0	1	0.00271106
503	ENSG00000138772_ANXA3	7e-05	0.000469013	0	1	0.00272505
504	ENSG00000291035_RRP7BP	7.04e-05	0.000383558	0	1	0.0027351
505	ENSG00000104755_ADAM2	7.09e-05	0.000377929	0	1	0.00274898
506	ENSG00000174808_BTC	7.22e-05	0.000512081	1	1	0.00279376
507	ENSG00000198939_ZFP2	7.31e-05	0.000495143	0	1	0.00282292
508	ENSG00000164935_DCSTAMP	7.57e-05	0.000552273	0	1	0.00291748
509	ENSG00000111321_LTBR	7.68e-05	0.000487161	0	1	0.00295396
510	ENSG00000196950_SLC39A10	7.7e-05	0.000371009	0	1	0.00295576
511	ENSG00000206531_CD200R1L	7.77e-05	0.000334045	0	1	0.0029767
512	ENSG00000171135_JAGN1	7.8e-05	0.000324719	0	1	0.00298226
513	ENSG00000198336_MYL4	7.87e-05	0.000255879	0	1	0.00300307
514	ENSG00000151360_ALLC	8.01e-05	0.00034396	0	1	0.00305045
515	ENSG00000235590_GNAS-AS1	8.1e-05	0.000746489	0	1	0.00307864
516	ENSG00000212901_KRTAP3-1	8.35e-05	0.000138641	0	1	0.00316741
517	ENSG00000204669_C9orf57	8.37e-05	0.000397405	0	1	0.00316876
518	ENSG00000108256_NUFIP2	8.44e-05	0.000426744	1	1	0.003189
519	ENSG00000185038_MROH2A	8.5e-05	0.000855169	0	1	0.00320538
520	ENSG00000118308_IRAG2	8.77e-05	0.000931812	0	1	0.00330074
521	ENSG00000285480_H2BK1	8.83e-05	0.000286946	0	1	0.00331684
522	ENSG00000171209_CSN3	8.87e-05	0.000134859	0	1	0.00332267
523	ENSG00000198178_CLEC4C	8.88e-05	0.000371602	0	1	0.00332267
524	ENSG00000272414_FAM47E-STBD1	9.02e-05	0.000577654	0	1	0.00336852
525	ENSG00000174450_GOLGA6L2	9.1e-05	0.000193182	0	1	0.00338527
526	ENSG00000176953_NFATC2IP	9.1e-05	0.000612587	0	1	0.00338527
527	ENSG00000189433_GJB4	9.12e-05	0.000645793	0	1	0.00338617
528	ENSG00000166900_STX3	9.14e-05	0.00111029	0	1	0.00338707
529	ENSG00000183569_SERHL2	9.33e-05	0.000800322	0	1	0.00345085
530	ENSG00000156269_NAA11	9.38e-05	0.000322405	0	1	0.00345607
531	ENSG00000100373_UPK3A	9.38e-05	0.000566797	0	1	0.00345607
532	ENSG00000168961_LGALS9	9.42e-05	0.000408808	0	1	0.00346419
533	ENSG00000204397_CARD16	9.44e-05	0.000269981	0	1	0.00346493
534	ENSG00000090512_FETUB	9.69e-05	0.000707141	0	1	0.00354993
535	ENSG00000282301_CYP3A7-CYP3A51P	9.78e-05	0.00127428	0	1	0.0035761
536	ENSG00000198805_PNP	9.88e-05	0.00034629	0	1	0.00360583
537	ENSG00000139304_PTPRQ	9.95e-05	0.000344682	0	1	0.00362451
538	ENSG00000120149_MSX2	0.00010028	0.000857285	0	1	0.00364603
539	ENSG00000156284_CLDN8	0.00010184	0.000325298	0	1	0.00369578
540	ENSG00000102575_ACP5	0.0001043	0.00129234	0	1	0.00377793
541	ENSG00000113790_EHHADH	0.00010607	0.000480653	0	1	0.00383484
542	ENSG00000140798_ABCC12	0.00010813	0.00068023	0	1	0.00390199
544	ENSG00000203837_PNLIPRP3	0.00010907	0.000628351	0	1	0.00392801
545	ENSG00000145642_SHISAL2B	0.00010954	0.000583431	0	1	0.00392801
546	ENSG00000182156_ENPP7	0.00010982	0.000505545	0	1	0.00392801
547	ENSG00000214216_IQCJ	0.00010986	0.000209151	0	1	0.00392801
548	ENSG00000129667_RHBDF2	0.00010987	9.78e-05	0	1	0.00392801
549	ENSG00000112249_ASCC3	0.00011161	0.000463318	1	1	0.00398282
550	ENSG00000075073_TACR2	0.00011204	0.00057909	0	1	0.00399078
551	ENSG00000053328_METTL24	0.00011228	0.00100945	0	1	0.00399195
552	ENSG00000075914_EXOSC7	0.0001126	0.000587419	0	1	0.00399595
553	ENSG00000166265_CYYR1	0.000114	0.000800908	0	1	0.0040382
554	ENSG00000176402_GJC3	0.00011438	0.000653198	0	1	0.00404422
555	ENSG00000136243_NUP42	0.00011463	0.000594803	0	1	0.00404564
556	ENSG00000179636_TPPP2	0.00011551	0.000894712	0	1	0.00406925
557	ENSG00000155926_SLA	0.00011645	0.000725021	0	1	0.00409488
558	ENSG00000244158_CALHM6-AS1	0.00011788	0.000756234	0	1	0.00413761
559	ENSG00000144681_STAC	0.00011898	0.000711383	0	1	0.00416701
560	ENSG00000181004_BBS12	0.00011915	0.000596537	0	1	0.00416701
561	ENSG00000136026_CKAP4	0.00012103	0.000823496	0	1	0.00422509
562	ENSG00000236991_EDRF1-AS1	0.00012303	0.000641044	0	1	0.00428714
563	ENSG00000163320_CGGBP1	0.00012549	0.000857096	0	1	0.00436497
564	ENSG00000057149_SERPINB3	0.00012725	0.000996414	0	1	0.00441821
565	ENSG00000245680_ZNF585B	0.0001275	0.00171626	0	1	0.00441893
567	ENSG00000108825_PTGES3L-AARSD1	0.0001298	0.000739919	0	1	0.00449057
568	ENSG00000173546_CSPG4	0.00013021	0.000824448	0	1	0.00449668
569	ENSG00000154553_PDLIM3	0.00013183	0.000559599	0	1	0.00454448
570	ENSG00000113905_HRG	0.00013438	0.000905731	0	1	0.00461793
571	ENSG00000236915_CLCA4-AS1	0.00013444	0.00231875	0	1	0.00461793
572	ENSG00000238018_SPTBN1-AS2	0.00013468	0.00137317	0	1	0.00461794
573	ENSG00000133475_GGT2P	0.00013541	0.00107205	0	1	0.00463473
574	ENSG00000116898_MRPS15	0.00013759	0.000733396	0	1	0.00470099
575	ENSG00000166024_R3HCC1L	0.00013834	0.000703097	0	1	0.004714
576	ENSG00000138435_CHRNA1	0.00013846	0.00066016	0	1	0.004714
577	ENSG00000142273_CBLC	0.00013968	0.000783692	1	1	0.00474715
578	ENSG00000145975_FAM217A	0.00014578	0.000971907	0	1	0.00494574
579	ENSG00000179846_NKPD1	0.00014744	0.000912417	1	1	0.00499327
580	ENSG00000197580_BCO2	0.00014913	0.000648246	0	1	0.00504164
581	ENSG00000165102_HGSNAT	0.00015011	0.00126814	0	1	0.00506588
582	ENSG00000255136_TPBGL-AS1	0.00015404	0.000339622	0	1	0.00518942
583	ENSG00000134198_TSPAN2	0.00015611	0.000700354	0	1	0.00524998
584	ENSG00000159182_PRAC1	0.00015639	0.000279441	0	1	0.00525024
585	ENSG00000130528_HRC	0.0001569	0.00131406	0	1	0.0052582
586	ENSG00000117362_APH1A	0.00015799	0.000523951	0	1	0.00528553
587	ENSG00000109943_CRTAM	0.00015914	0.000634857	0	1	0.00531478
588	ENSG00000152672_CLEC4F	0.00015961	0.00063984	0	1	0.00532125
589	ENSG00000084674_APOB	0.00016025	0.000501034	1	1	0.00533336
590	ENSG00000170264_FAM161A	0.00016093	0.000666716	0	1	0.00533922
591	ENSG00000151135_TMEM263	0.00016098	0.000916459	0	1	0.00533922
592	ENSG00000125864_BFSP1	0.0001642	0.000729257	1	1	0.00543666
593	ENSG00000162482_AKR7A3	0.00016485	0.00153132	0	1	0.00544882
594	ENSG00000171067_C11orf24	0.00016556	0.000421105	0	1	0.00546291
595	ENSG00000151650_VENTX	0.00016717	0.000445612	0	1	0.00550661
596	ENSG00000167749_KLK4	0.00016792	0.000655182	0	1	0.00552187
597	ENSG00000157654_PALM2AKAP2	0.00016868	0.00110812	0	1	0.00553742
598	ENSG00000169006_NTSR2	0.00016986	0.00077992	0	1	0.00556667
599	ENSG00000106648_GALNTL5	0.00017491	0.000533984	0	1	0.00572244
600	ENSG00000159289_GOLGA6A	0.00017555	0.000701632	0	1	0.00573364
601	ENSG00000171962_DRC3	0.00017589	0.00138321	0	1	0.00573503
602	ENSG00000138757_G3BP2	0.00017627	0.000699718	0	1	0.00573771
603	ENSG00000255837_TAS2R20	0.0001768	0.000268671	0	1	0.00574525
604	ENSG00000175354_PTPN2	0.00017712	0.00068879	0	1	0.00574596
605	ENSG00000166997_CNPY4	0.00017747	0.0008992	0	1	0.00574764
606	ENSG00000179918_SEPHS2	0.00017912	0.000778216	0	1	0.00579135
607	ENSG00000163874_ZC3H12A	0.00018033	0.00150716	0	1	0.0058207
608	ENSG00000198142_SOWAHC	0.00018092	0.000731466	0	1	0.00582998
609	ENSG00000120526_NUDCD1	0.00018323	0.00134394	0	1	0.00588506
610	ENSG00000138744_NAAA	0.00018324	0.000789746	0	1	0.00588506
611	ENSG00000178297_TMPRSS9	0.0001874	0.00122327	0	1	0.00600865
612	ENSG00000119547_ONECUT2	0.0001887	0.000822595	0	1	0.00604028
613	ENSG00000189056_RELN	0.00019127	0.00159557	1	1	0.00611239
614	ENSG00000180138_CSNK1A1L	0.00019382	0.000537565	0	1	0.00618363
615	ENSG00000138379_MSTN	0.00019572	0.00134038	0	1	0.00623392
616	ENSG00000123977_DAW1	0.00019623	0.00137941	0	1	0.00623985
617	ENSG00000170468_RIOX1	0.00020165	0.000762351	0	1	0.00640164
618	ENSG00000228278_ORM2	0.00020382	0.00118708	0	1	0.00645403
619	ENSG00000170906_NDUFA3	0.00020397	0.00118502	0	1	0.00645403
620	ENSG00000105497_ZNF175	0.00020677	0.00111513	0	1	0.0065319
621	ENSG00000080823_MOK	0.00020768	0.00208356	0	1	0.00654991
622	ENSG00000101365_IDH3B	0.00021164	0.00100936	0	1	0.00666389
623	ENSG00000158816_VWA5B1	0.00021615	0.000955345	0	1	0.0067922
624	ENSG00000113161_HMGCR	0.00021642	0.00075563	1	1	0.0067922
625	ENSG00000139194_RBP5	0.00021747	0.00149365	0	1	0.00681406
626	ENSG00000166342_NETO1	0.00021808	0.00401183	0	1	0.00681914
627	ENSG00000174796_THAP6	0.00021834	0.000811209	0	1	0.00681914
628	ENSG00000131650_KREMEN2	0.00021931	0.00179389	0	1	0.00683836
629	ENSG00000127328_RAB3IP	0.00022091	0.000826088	0	1	0.00687712
631	ENSG00000123096_SSPN	0.00022592	0.00104999	0	1	0.00701167
632	ENSG00000143862_ARL8A	0.00022596	0.000714449	0	1	0.00701167
633	ENSG00000156475_PPP2R2B	0.00022747	0.00111812	0	1	0.00704718
634	ENSG00000125841_NRSN2	0.00022902	0.0015376	0	1	0.00708381
635	ENSG00000152495_CAMK4	0.00023426	0.000900229	0	1	0.00723428
636	ENSG00000082126_MPP4	0.00023537	0.00130521	0	1	0.00723962
637	ENSG00000226864_ATE1OSP	0.0002355	0.000313026	0	1	0.00723962
638	ENSG00000179476_C14orf28	0.00023556	0.00144557	0	1	0.00723962
639	ENSG00000118689_FOXO3	0.00023658	0.00151805	0	1	0.00725939
640	ENSG00000127377_CRYGN	0.00023729	0.00109092	0	1	0.0072696
641	ENSG00000164161_HHIP	0.00024099	0.00113231	0	1	0.00737123
642	ENSG00000204872_NAT8B	0.00024237	0.00289394	0	1	0.0074017
643	ENSG00000274443_C8orf89	0.00024296	0.000672653	0	1	0.00740797
644	ENSG00000064687_ABCA7	0.00024469	0.000999512	0	1	0.00744894
645	ENSG00000137474_MYO7A	0.0002471	0.00101377	0	1	0.00751044
646	ENSG00000112159_MDN1	0.00025125	0.00125771	0	1	0.00762455
647	ENSG00000183888_SRARP	0.00025624	0.000325522	0	1	0.00776375
648	ENSG00000101438_SLC32A1	0.00026001	0.00207963	0	1	0.00786561
649	ENSG00000273899_NOL12	0.00026064	0.00136698	0	1	0.00787231
650	ENSG00000101194_SLC17A9	0.00026555	0.00148078	0	1	0.0079981
651	ENSG00000240065_PSMB9	0.00026591	0.00179698	0	1	0.0079981
652	ENSG00000167862_MRPL58	0.00026605	0.00102224	0	1	0.0079981
653	ENSG00000110245_APOC3	0.00027254	0.000516057	1	1	0.00818045
654	ENSG00000109181_UGT2B10	0.00027452	0.00116623	1	1	0.0082132
655	ENSG00000172478_MAB21L4	0.00027463	0.00128936	0	1	0.0082132
656	ENSG00000260456_C16orf95	0.00027491	0.000791474	0	1	0.0082132
657	ENSG00000261456_TUBB8	0.0002772	0.00121706	0	1	0.0082688
658	ENSG00000184814_PRR23B	0.00028055	0.000504503	0	1	0.0083429
659	ENSG00000131871_SELENOS	0.00028055	0.00133785	0	1	0.0083429
660	ENSG00000130783_CCDC62	0.00028184	0.00164014	0	1	0.00836835
661	ENSG00000233816_IFNA13	0.00028311	0.000869866	0	1	0.00839312
662	ENSG00000121957_GPSM2	0.00028565	0.00154375	1	1	0.00845542
663	ENSG00000258102_MAP1LC3B2	0.00029106	0.00079442	0	1	0.00860234
664	ENSG00000188778_ADRB3	0.00029667	0.000907075	0	1	0.00873387
665	ENSG00000197721_CR1L	0.00029683	0.00253604	1	1	0.00873387
666	ENSG00000136240_KDELR2	0.00029687	0.00104066	0	1	0.00873387
667	ENSG00000205571_SMN2	0.00030228	0.000116888	0	1	0.00887947
668	ENSG00000170486_KRT72	0.00030391	0.00149808	0	1	0.00891377
669	ENSG00000143869_GDF7	0.00030457	0.00127133	0	1	0.00891955
670	ENSG00000168148_H3-4	0.00030943	0.00107186	0	1	0.00904813
671	ENSG00000142552_RCN3	0.00031081	0.00146498	1	1	0.00907471
672	ENSG00000249700_SRD5A3-AS1	0.00031473	0.000951478	0	1	0.00917526
673	ENSG00000116218_NPHS2	0.00032261	0.00142102	0	1	0.00939078
674	ENSG00000183891_TTC32	0.00032895	0.0013004	0	1	0.00956088
675	ENSG00000237338_FTCD-AS1	0.00033085	0.00186396	0	1	0.00960163
676	ENSG00000204967_PCDHA4	0.0003322	0.00224005	0	1	0.00962631
677	ENSG00000174326_SLC16A11	0.00034116	0.00313222	0	1	0.0098711
678	ENSG00000214943_GPR33	0.0003436	0.00189134	0	1	0.00992679
679	ENSG00000147485_PXDNL	0.00034508	0.00192893	0	1	0.00995463
680	ENSG00000185888_PRSS38	0.00035059	0.00205056	0	1	0.010089
681	ENSG00000111642_CHD4	0.00035116	0.00182167	0	1	0.010089
682	ENSG00000120675_DNAJC15	0.00035131	0.000688882	0	1	0.010089
683	ENSG00000176171_BNIP3	0.00035583	0.000665429	0	1	0.0102036
684	ENSG00000125409_TEKT3	0.00036745	0.00191509	0	1	0.0104893
685	ENSG00000111850_SMIM8	0.00036794	0.00166204	0	1	0.0104893
686	ENSG00000178104_PDE4DIP	0.00036796	0.00375884	0	1	0.0104893
687	ENSG00000119844_AFTPH	0.00036797	0.00212081	0	1	0.0104893
689	ENSG00000139719_VPS33A	0.00037683	0.00206874	0	1	0.010726
690	ENSG00000184995_IFNE	0.00037829	0.00225727	0	1	0.0107517
691	ENSG00000081154_PCNP	0.00038181	0.000966918	0	1	0.0108358
692	ENSG00000116132_PRRX1	0.00038267	0.00140302	0	1	0.0108442
693	ENSG00000168229_PTGDR	0.00038548	0.0015389	0	1	0.0109078
694	ENSG00000116791_CRYZ	0.00038696	0.00159793	0	1	0.0109336
695	ENSG00000146038_DCDC2	0.00039015	0.00155058	0	1	0.0109932
696	ENSG00000127720_METTL25	0.00039039	0.00132325	0	1	0.0109932
697	ENSG00000104497_SNX16	0.00039078	0.00153847	0	1	0.0109932
698	ENSG00000137673_MMP7	0.00039509	0.000885637	0	1	0.0110982
699	ENSG00000141668_CBLN2	0.00039911	0.00091761	0	1	0.0111948
700	ENSG00000235535_TRDN-AS1	0.00040284	0.0007899	0	1	0.011283
701	ENSG00000116819_TFAP2E	0.00040938	0.00183573	0	1	0.0114496
702	ENSG00000115762_PLEKHB2	0.00041279	0.00228266	0	1	0.0115282
703	ENSG00000145740_SLC30A5	0.00041811	0.00245273	0	1	0.0116599
704	ENSG00000120832_MTERF2	0.00042325	0.00180636	0	1	0.0117833
705	ENSG00000178922_HYI	0.00042376	0.00225037	0	1	0.0117833
706	ENSG00000106484_MEST	0.00042561	0.0010331	0	1	0.0118043
707	ENSG00000161921_CXCL16	0.00042574	0.000552208	0	1	0.0118043
708	ENSG00000215131_C16orf90	0.00042742	0.00258223	0	1	0.0118172
709	ENSG00000204070_SYS1	0.00042743	0.00184539	0	1	0.0118172
710	ENSG00000125900_SIRPD	0.00042973	0.000814887	0	1	0.0118637
711	ENSG00000197085_NPSR1-AS1	0.00043051	0.00153512	0	1	0.0118683
712	ENSG00000170122_FOXD4	0.00043608	0.00183412	0	1	0.0120047
713	ENSG00000126259_KIRREL2	0.00044069	0.00248724	0	1	0.0121143
714	ENSG00000178796_RIIAD1	0.00044326	0.00113196	0	1	0.0121676
715	ENSG00000116833_NR5A2	0.00044885	0.00171386	0	1	0.0122739
716	ENSG00000128039_SRD5A3	0.00044923	0.00331384	0	1	0.0122739
717	ENSG00000186971_KRTAP13-4	0.00044969	0.000849896	0	1	0.0122739
718	ENSG00000163661_PTX3	0.00044989	0.00152089	0	1	0.0122739
719	ENSG00000170423_KRT78	0.00045032	0.00195534	1	1	0.0122739
720	ENSG00000198498_TMA16	0.00045396	0.00171375	0	1	0.0123557
721	ENSG00000125780_TGM3	0.00045802	0.00247399	0	1	0.0124486
722	ENSG00000259867_DYNLRB2-AS1	0.0004587	0.000944818	0	1	0.0124495
723	ENSG00000149346_SLX4IP	0.00045991	0.00379127	0	1	0.0124617
724	ENSG00000233221_ARHGEF4-AS1	0.000461	5.75e-05	0	1	0.0124617
725	ENSG00000227954_TARID	0.00046109	0.00265922	0	1	0.0124617
726	ENSG00000166664_CHRFAM7A	0.00046182	0.0016632	0	1	0.012464
727	ENSG00000225077_ICMT-DT	0.00046541	0.00218579	0	1	0.0125433
728	ENSG00000151948_GLT1D1	0.00046662	0.00141268	0	1	0.0125583
729	ENSG00000103351_CLUAP1	0.00046737	0.00263239	0	1	0.012561
730	ENSG00000039537_C6	0.00047187	0.00168813	0	1	0.0126498
731	ENSG00000168589_DYNLRB2	0.0004725	0.00141384	0	1	0.0126498
732	ENSG00000152766_ANKRD22	0.00047285	0.00177664	0	1	0.0126498
733	ENSG00000138813_C4orf17	0.0004733	0.00193356	0	1	0.0126498
734	ENSG00000132437_DDC	0.00047864	0.0022263	0	1	0.0127748
735	ENSG00000181195_PENK	0.00048017	0.0021227	0	1	0.0127979
736	ENSG00000170608_FOXA3	0.0004841	0.00136386	1	1	0.0128848
737	ENSG00000162078_ZG16B	0.00049664	0.00108635	0	1	0.0132003
738	ENSG00000115970_THADA	0.00050817	0.00252326	1	1	0.0134882
739	ENSG00000037474_NSUN2	0.00051436	0.00200469	0	1	0.0136337
740	ENSG00000141977_CIB3	0.00052025	0.00228218	0	1	0.0137621
741	ENSG00000170889_RPS9	0.00052063	0.00219247	0	1	0.0137621
742	ENSG00000015413_DPEP1	0.00052391	0.00157959	0	1	0.0138298
743	ENSG00000177558_FAM187B	0.00052531	0.00231186	1	1	0.0138386
744	ENSG00000197841_ZNF181	0.00052615	0.00170654	0	1	0.0138386
745	ENSG00000204922_UQCC3	0.0005264	0.00105621	0	1	0.0138386
746	ENSG00000203985_LDLRAD1	0.00053186	0.00132946	0	1	0.0139631
747	ENSG00000187258_NPSR1	0.00053285	0.00352694	0	1	0.0139701
748	ENSG00000110665_C11orf21	0.00053551	0.00188678	0	1	0.0140208
749	ENSG00000187867_PALM3	0.00054019	0.00333961	1	1	0.0141154
750	ENSG00000106688_SLC1A1	0.00054059	0.00425469	0	1	0.0141154
751	ENSG00000182180_MRPS16	0.00054356	0.00344199	0	1	0.0141737
753	ENSG00000271723_MROH7-TTC4	0.00054994	0.00192195	0	1	0.0143207
754	ENSG00000105852_PON3	0.00055855	0.00391099	0	1	0.0145253
755	ENSG00000189001_SBSN	0.00056195	0.00293242	0	1	0.014594
756	ENSG00000285292_ABCF2-H2BK1	0.00056604	0.00279158	0	1	0.0146635
757	ENSG00000124251_TP53TG5	0.00056647	0.00255201	0	1	0.0146635
758	ENSG00000164729_SLC35G3	0.00056756	0.00445804	0	1	0.0146635
759	ENSG00000145244_CORIN	0.00056767	0.0019245	0	1	0.0146635
760	ENSG00000113555_PCDH12	0.00056974	0.0033732	0	1	0.0146973
761	ENSG00000132326_PER2	0.00057436	0.00194661	0	1	0.0147967
762	ENSG00000099812_MISP	0.00057536	0.00236634	0	1	0.0147973
763	ENSG00000150510_FAM124A	0.00057592	0.00448885	0	1	0.0147973
764	ENSG00000185480_PARPBP	0.00058055	0.0041312	0	1	0.0148964
765	ENSG00000135362_PRR5L	0.00058178	0.00281151	0	1	0.0149011
766	ENSG00000223601_EBLN1	0.00058228	0.0014789	0	1	0.0149011
767	ENSG00000198754_OXCT2	0.00058459	0.00306542	0	1	0.0149404
768	ENSG00000166407_LMO1	0.00058716	0.00272871	0	1	0.0149761
769	ENSG00000148926_ADM	0.00058754	0.00220877	0	1	0.0149761
770	ENSG00000166275_BORCS7	0.00059256	0.00105563	0	1	0.0150654
771	ENSG00000077942_FBLN1	0.00059261	0.00215625	1	1	0.0150654
772	ENSG00000223537_ZBTB24-DT	0.00059485	0.0024369	0	1	0.0151024
774	ENSG00000127831_VIL1	0.00059631	0.00297721	0	1	0.0151058
775	ENSG00000127507_ADGRE2	0.00059655	0.00252936	0	1	0.0151058
776	ENSG00000255052_FAM66D	0.00059917	0.00148837	0	1	0.0151481
777	ENSG00000138459_SLC35A5	0.00060037	0.00377424	0	1	0.0151481
778	ENSG00000179826_MRGPRX3	0.00060141	0.00265553	0	1	0.0151481
779	ENSG00000196460_RFX8	0.0006021	0.00239569	0	1	0.0151481
780	ENSG00000196862_RGPD4	0.00060215	0.00282144	0	1	0.0151481
781	ENSG00000164325_TMEM174	0.0006077	0.00106995	0	1	0.0152678
782	ENSG00000133710_SPINK5	0.00060867	0.00229314	0	1	0.0152722
783	ENSG00000136147_PHF11	0.00060966	0.00163465	1	1	0.0152772
784	ENSG00000228237_EFCAB14-AS1	0.00061159	0.00226307	0	1	0.0152893
785	ENSG00000124116_WFDC3	0.00061173	0.0014059	0	1	0.0152893
786	ENSG00000124466_LYPD3	0.0006155	0.00548807	0	1	0.0153636
787	ENSG00000229676_ZNF492	0.00062506	0.00336581	0	1	0.0155746
788	ENSG00000165923_AGBL2	0.0006259	0.00266547	0	1	0.0155746
789	ENSG00000092850_TEKT2	0.00062638	0.00345823	0	1	0.0155746
790	ENSG00000237786_GFOD1-AS1	0.00063404	0.00122107	0	1	0.0157448
791	ENSG00000100902_PSMA6	0.00063901	0.00248851	0	1	0.0158478
792	ENSG00000284005_MIR6084	0.00064173	0.000907648	0	1	0.0158835
793	ENSG00000177096_PHETA2	0.0006421	0.00316488	0	1	0.0158835
794	ENSG00000091592_NLRP1	0.00064548	0.00286751	0	1	0.0159467
795	ENSG00000178460_MCMDC2	0.00064715	0.00261735	0	1	0.0159675
796	ENSG00000187699_C2orf88	0.00065858	0.00361083	0	1	0.0162287
797	ENSG00000223443_USP17L2	0.00066025	0.00190554	0	1	0.0162491
798	ENSG00000198734_F5	0.00066117	0.00191788	0	1	0.016251
799	ENSG00000089876_DHX32	0.00066696	0.0022071	0	1	0.0163724
800	ENSG00000205790_DPP9-AS1	0.00067209	0.00177894	0	1	0.0164773
801	ENSG00000170291_ELP5	0.00067485	0.00181374	0	1	0.016524
802	ENSG00000113303_BTNL8	0.00067958	0.00135303	0	1	0.0166187
803	ENSG00000197653_DNAH10	0.00068128	0.00238801	1	1	0.0166391
804	ENSG00000166930_MS4A5	0.00068639	0.0032927	0	1	0.0167427
805	ENSG00000196569_LAMA2	0.0006886	0.00318872	0	1	0.0167754
806	ENSG00000162598_C1orf87	0.00068958	0.00233129	0	1	0.016778
807	ENSG00000143183_TMCO1	0.00069197	0.00332531	0	1	0.0168083
808	ENSG00000142065_ZFP14	0.00069257	0.00339346	0	1	0.0168083
809	ENSG00000160117_ANKLE1	0.00069584	0.00428528	0	1	0.0168665
810	ENSG00000258429_PDF	0.00069743	0.00283134	0	1	0.0168701
811	ENSG00000144401_METTL21A	0.00069774	0.00512031	0	1	0.0168701
812	ENSG00000135778_NTPCR	0.00070317	0.00157603	0	1	0.0169801
813	ENSG00000124257_NEURL2	0.00070693	0.00260053	0	1	0.0170495
814	ENSG00000039987_BEST2	0.00070826	0.00263162	0	1	0.0170602
815	ENSG00000125844_RRBP1	0.0007135	0.00375744	1	1	0.0171472
816	ENSG00000099800_TIMM13	0.00071365	0.00180238	0	1	0.0171472
817	ENSG00000182132_KCNIP1	0.00071524	0.00278226	0	1	0.017164
818	ENSG00000136463_TACO1	0.00071762	0.00204707	0	1	0.0171997
820	ENSG00000172986_GXYLT2	0.00072204	0.00602018	0	1	0.0172648
821	ENSG00000149634_SPATA25	0.00072213	0.0043331	0	1	0.0172648
822	ENSG00000108061_SHOC2	0.0007256	0.00163003	0	1	0.0173263
823	ENSG00000235724_PSMD14-DT	0.00073043	0.00253271	0	1	0.0174064
824	ENSG00000118997_DNAH7	0.00073076	0.00223933	0	1	0.0174064
825	ENSG00000176155_CCDC57	0.00073692	0.00407375	0	1	0.0175314
826	ENSG00000148672_GLUD1	0.00074274	0.00182989	0	1	0.0176481
827	ENSG00000153165_RGPD3	0.00074651	0.0040416	0	1	0.0177158
828	ENSG00000244734_HBB	0.00074765	0.000843133	1	1	0.0177211
829	ENSG00000181773_GPR3	0.00074901	0.00221205	0	1	0.0177315
830	ENSG00000254806_SYS1-DBNDD2	0.00075834	0.00332775	0	1	0.017911
831	ENSG00000179057_IGSF22	0.0007587	0.00475357	0	1	0.017911
832	ENSG00000233554_B4GALT1-AS1	0.00076018	0.00114263	0	1	0.017911
833	ENSG00000141506_PIK3R5	0.00076172	0.0029922	0	1	0.017911
834	ENSG00000163705_FANCD2OS	0.00076305	0.00333332	0	1	0.017911
835	ENSG00000254221_PCDHGB1	0.00076306	0.00237151	0	1	0.017911
836	ENSG00000250641_LY6G6F-LY6G6D	0.0007631	0.00256715	0	1	0.017911
837	ENSG00000110799_VWF	0.00076418	0.00347613	0	1	0.0179145
838	ENSG00000185808_PIGP	0.00076646	0.00252176	0	1	0.0179462
839	ENSG00000171889_MIR31HG	0.00077305	0.00290314	0	1	0.0180785
840	ENSG00000156508_EEF1A1	0.00077732	0.00227178	0	1	0.0181563
841	ENSG00000185905_C16orf54	0.00078853	0.00341571	0	1	0.0183848
842	ENSG00000165912_PACSIN3	0.00078901	0.00276633	0	1	0.0183848
843	ENSG00000206072_SERPINB11	0.00079818	0.00413916	0	1	0.018576
844	ENSG00000165935_SMCO2	0.00079916	0.00165609	0	1	0.0185764
845	ENSG00000123136_DDX39A	0.0008004	0.00211915	0	1	0.0185828
846	ENSG00000197177_ADGRA1	0.00080276	0.0031861	0	1	0.0186108
847	ENSG00000117525_F3	0.00080354	0.00208895	0	1	0.0186108
848	ENSG00000225465_RFPL1S	0.0008063	0.00366087	0	1	0.0186523
849	ENSG00000067533_RRP15	0.00081974	0.00317712	0	1	0.0189405
850	ENSG00000126456_IRF3	0.00082391	0.00349369	0	1	0.0190141
851	ENSG00000204920_ZNF155	0.00083305	0.00556861	0	1	0.019202
852	ENSG00000111729_CLEC4A	0.00083484	0.00126892	0	1	0.0192203
853	ENSG00000245281_ASAH1-AS1	0.00083837	0.000502038	0	1	0.0192785
854	ENSG00000177873_ZNF619	0.00084651	0.008178	0	1	0.0194425
855	ENSG00000101307_SIRPB1	0.00085998	0.00197944	0	1	0.0197284
856	ENSG00000179869_ABCA13	0.00086396	0.006047	0	1	0.0197961
857	ENSG00000106483_SFRP4	0.00087249	0.00354057	0	1	0.0199678
858	ENSG00000223614_ZNF735	0.00087398	0.00341142	0	1	0.0199782
859	ENSG00000074582_BCS1L	0.00087836	0.0037994	0	1	0.0200545
860	ENSG00000204381_LAYN	0.00088734	0.00315682	0	1	0.0202166
861	ENSG00000090097_PCBP4	0.00088756	0.00344378	0	1	0.0202166
862	ENSG00000107731_UNC5B	0.00088892	0.00278658	0	1	0.0202237
863	ENSG00000145979_TBC1D7	0.00089861	0.00316739	0	1	0.0204201
864	ENSG00000243772_KIR2DL3	0.00090004	0.00179289	0	1	0.0204285
865	ENSG00000138646_HERC5	0.00091184	0.00424707	0	1	0.0206719
866	ENSG00000197099_HRG-AS1	0.00093054	0.00317777	1	1	0.0210561
867	ENSG00000149182_ARFGAP2	0.00093097	0.00421582	1	1	0.0210561
868	ENSG00000198841_KTI12	0.00093674	0.00317209	0	1	0.0211618
869	ENSG00000257335_MGAM	0.00093985	0.00353812	0	1	0.0212072
870	ENSG00000188647_PTAR1	0.00094332	0.00648041	0	1	0.0212606
871	ENSG00000166394_CYB5R2	0.00095676	0.00361282	0	1	0.0215383
872	ENSG00000029363_BCLAF1	0.00096252	0.00386797	0	1	0.0216427
873	ENSG00000214513_NOTO	0.00096583	0.00187488	0	1	0.0216918
875	ENSG00000213214_ARHGEF35	0.00097414	0.00176745	0	1	0.021836
876	ENSG00000166341_DCHS1	0.00097462	0.00460402	0	1	0.021836
877	ENSG00000140474_ULK3	0.00097565	0.00509539	0	1	0.021836
878	ENSG00000203859_HSD3B2	0.00098094	0.00178596	0	1	0.0219289
879	ENSG00000140740_UQCRC2	0.00098648	0.0055389	0	1	0.0220272
880	ENSG00000137812_KNL1	0.00099562	0.00477262	0	1	0.0222056
881	ENSG00000204414_CSHL1	0.0010121	0.00223253	0	1	0.0225388
882	ENSG00000198083_KRTAP9-9	0.0010129	0.00407774	0	1	0.0225388
883	ENSG00000164270_HTR4	0.0010154	0.00379995	0	1	0.0225683
884	ENSG00000157800_SLC37A3	0.001017	0.00659503	0	1	0.0225779
885	ENSG00000115839_RAB3GAP1	0.001019	0.00409615	1	1	0.0225962
886	ENSG00000056291_NPFFR2	0.0010251	0.0030321	1	1	0.0227054
887	ENSG00000111271_ACAD10	0.001028	0.00468011	1	1	0.0227435
888	ENSG00000171815_PCDHB1	0.0010318	0.00466672	0	1	0.0228014
889	ENSG00000223652_PRDM6-AS1	0.0010526	0.00422889	0	1	0.0232344
890	ENSG00000115526_CHST10	0.0010553	0.00400095	0	1	0.0232673
891	ENSG00000133103_COG6	0.0010635	0.00327173	0	1	0.0234213
892	ENSG00000198815_FOXJ3	0.0010724	0.00389313	0	1	0.0235904
893	ENSG00000227507_LTB	0.0010778	0.00287569	0	1	0.0236821
894	ENSG00000105499_PLA2G4C	0.0010904	0.00850199	0	1	0.023911
895	ENSG00000173818_ENDOV	0.0010907	0.00435222	0	1	0.023911
896	ENSG00000187950_OVCH1	0.001112	0.00421217	0	1	0.0243503
897	ENSG00000126787_DLGAP5	0.0011301	0.00769847	0	1	0.0247185
898	ENSG00000146109_ABT1	0.001134	0.0026602	0	1	0.0247498
899	ENSG00000164300_SERINC5	0.0011341	0.00614813	0	1	0.0247498
900	ENSG00000125457_MIF4GD	0.0011381	0.00597881	0	1	0.024809
901	ENSG00000065325_GLP2R	0.0011418	0.00370033	1	1	0.0248616
902	ENSG00000182177_ASB18	0.0011551	0.0043267	0	1	0.0251228
903	ENSG00000181513_ACBD4	0.0011606	0.0030375	0	1	0.0252139
904	ENSG00000188039_NWD1	0.0011672	0.00545693	0	1	0.0253288
905	ENSG00000136560_TANK	0.0011748	0.00360104	0	1	0.025465
906	ENSG00000204104_TRAF3IP1	0.0011793	0.00604166	0	1	0.0255338
907	ENSG00000094963_FMO2	0.0011918	0.00555475	0	1	0.0257704
908	ENSG00000141200_KIF2B	0.0011929	0.00494613	0	1	0.0257704
909	ENSG00000128250_RFPL1	0.0012191	0.00568062	0	1	0.0263069
910	ENSG00000105671_DDX49	0.001237	0.0049638	0	1	0.0266633
911	ENSG00000204424_LY6G6F	0.0012442	0.00372367	0	1	0.0267885
912	ENSG00000204965_PCDHA5	0.0012659	0.0043636	0	1	0.0272253
913	ENSG00000183386_FHL3	0.0012706	0.00486328	0	1	0.0272959
914	ENSG00000205846_CLEC6A	0.0012893	0.00426417	0	1	0.0276511
915	ENSG00000150893_FREM2	0.00129	0.0052476	0	1	0.0276511
916	ENSG00000168264_IRF2BP2	0.0013126	0.00582756	1	1	0.0281042
917	ENSG00000174442_ZWILCH	0.0013152	0.00677401	0	1	0.0281231
918	ENSG00000039139_DNAH5	0.0013164	0.00603986	0	1	0.0281231
919	ENSG00000066279_ASPM	0.0013222	0.00557756	0	1	0.0282157
920	ENSG00000167920_KRT10-AS1	0.0013261	0.00342768	0	1	0.0282676
921	ENSG00000178690_DYNAP	0.001328	0.00170481	0	1	0.0282769
922	ENSG00000167850_CD300C	0.001341	0.00620428	0	1	0.0285222
923	ENSG00000145649_GZMA	0.0013526	0.00553153	0	1	0.0287372
925	ENSG00000187239_FNBP1	0.0013567	0.00525892	0	1	0.0287925
926	ENSG00000196104_SPOCK3	0.0013594	0.00384046	1	1	0.0288181
927	ENSG00000115310_RTN4	0.0013725	0.00586524	0	1	0.0290638
928	ENSG00000131187_F12	0.001386	0.00552242	0	1	0.0293175
929	ENSG00000223817_CDH23-AS1	0.0013922	0.00390042	0	1	0.0293794
930	ENSG00000174574_AKIRIN1	0.001393	0.00199236	0	1	0.0293794
931	ENSG00000134962_KLB	0.0013935	0.00781731	0	1	0.0293794
932	ENSG00000196188_CTSE	0.0013979	0.00500587	0	1	0.0294399
933	ENSG00000163092_XIRP2	0.0014148	0.00761289	0	1	0.0297633
934	ENSG00000160678_S100A1	0.0014604	0.004034	0	1	0.0306891
935	ENSG00000108829_LRRC59	0.001472	0.00728737	0	1	0.0308992
936	ENSG00000254550_OMP	0.0014755	0.00619532	0	1	0.0309389
937	ENSG00000180425_C11orf71	0.0014776	0.00295944	0	1	0.0309493
938	ENSG00000181826_RELL1	0.0014824	0.00613277	0	1	0.0310161
939	ENSG00000173705_SUSD5	0.0014863	0.00376089	0	1	0.031064
940	ENSG00000234193_ACSL3-AS1	0.0014895	0.00156321	0	1	0.0310653
941	ENSG00000174255_ZNF80	0.0014897	0.00743376	0	1	0.0310653
942	ENSG00000156575_PRG3	0.0014912	0.00203315	0	1	0.0310653
943	ENSG00000143110_C1orf162	0.0015207	0.00150388	0	1	0.0316457
944	ENSG00000171595_DNAI2	0.0015383	0.0068266	0	1	0.0319774
945	ENSG00000215695_RSC1A1	0.0015444	0.00422239	0	1	0.0320641
946	ENSG00000136449_MYCBPAP	0.0015458	0.00484094	0	1	0.0320641
947	ENSG00000167468_GPX4	0.0015519	0.00547909	0	1	0.032156
948	ENSG00000105357_MYH14	0.001562	0.00603654	0	1	0.0323305
949	ENSG00000109794_FAM149A	0.0015641	0.00596076	0	1	0.0323335
950	ENSG00000052841_TTC17	0.0015655	0.00546117	1	1	0.0323335
951	ENSG00000204524_ZNF805	0.0015763	0.00714851	0	1	0.0325096
952	ENSG00000118960_HS1BP3	0.0015774	0.00643729	1	1	0.0325096
953	ENSG00000131470_PSMC3IP	0.0015832	0.00700372	0	1	0.0325943
954	ENSG00000169220_RGS14	0.0015903	0.00554852	0	1	0.0327055
956	ENSG00000041880_PARP3	0.0016012	0.0146982	0	1	0.0328946
957	ENSG00000176029_C11orf16	0.0016032	0.00748549	0	1	0.0329006
958	ENSG00000115641_FHL2	0.0016139	0.00622631	0	1	0.0330849
959	ENSG00000152404_CWF19L2	0.001622	0.00627086	0	1	0.0332157
960	ENSG00000180198_RCC1	0.0016295	0.00467605	0	1	0.0333338
961	ENSG00000182187_CRYGB	0.0016378	0.00432832	0	1	0.0334681
962	ENSG00000267432_DNAH17-AS1	0.00164	0.00805066	0	1	0.0334775
963	ENSG00000068079_IFI35	0.0016515	0.00775645	0	1	0.0336766
964	ENSG00000146383_TAAR6	0.0016546	0.00569917	0	1	0.0337042
965	ENSG00000254402_LRRC24	0.0016656	0.00661707	0	1	0.0338924
966	ENSG00000174807_CD248	0.0016695	0.00884598	0	1	0.0339359
967	ENSG00000254585_MAGEL2	0.0016737	0.00673552	0	1	0.0339646
968	ENSG00000232125_DYTN	0.0016756	0.00550044	0	1	0.0339646
969	ENSG00000131018_SYNE1	0.0016762	0.00487493	0	1	0.0339646
970	ENSG00000159885_ZNF222	0.0016887	0.00377007	0	1	0.034182
971	ENSG00000188877_POTEA	0.0017109	0.00663908	0	1	0.034595
972	ENSG00000115850_LCT	0.0017193	0.00802996	0	1	0.0347122
973	ENSG00000081377_CDC14B	0.0017203	0.00668023	0	1	0.0347122
974	ENSG00000011478_QPCTL	0.0017227	0.00637495	1	1	0.0347243
975	ENSG00000163795_ZNF513	0.0017265	0.00491341	0	1	0.0347645
976	ENSG00000124370_MCEE	0.0017325	0.0100948	0	1	0.0348489
977	ENSG00000115325_DOK1	0.0017405	0.00743993	0	1	0.0349733
978	ENSG00000283154_IQCJ-SCHIP1	0.0017476	0.00486699	0	1	0.0350305
979	ENSG00000148734_NPFFR1	0.0017483	0.00664687	0	1	0.0350305
980	ENSG00000242428_CFAP20DC-AS1	0.0017488	0.00453746	0	1	0.0350305
981	ENSG00000181852_RNF41	0.0017567	0.00285702	0	1	0.0351522
982	ENSG00000173641_HSPB7	0.0017749	0.00375807	0	1	0.0354796
983	ENSG00000198131_ZNF544	0.0017815	0.00719789	0	1	0.0355617
984	ENSG00000138180_CEP55	0.0017827	0.00397413	1	1	0.0355617
985	ENSG00000049449_RCN1	0.0017856	0.00474722	0	1	0.0355827
986	ENSG00000184571_PIWIL3	0.0017882	0.0061049	0	1	0.0355977
987	ENSG00000006042_TMEM98	0.0017909	0.00454188	0	1	0.0356147
988	ENSG00000075275_CELSR1	0.0017961	0.0040192	0	1	0.0356813
989	ENSG00000154133_ROBO4	0.0018071	0.00898594	0	1	0.0358628
990	ENSG00000139220_PPFIA2	0.0018132	0.00686255	0	1	0.0359469
991	ENSG00000120051_CFAP58	0.001833	0.00507834	0	1	0.0362935
992	ENSG00000007001_UPP2	0.0018349	0.00760292	0	1	0.0362935
993	ENSG00000254245_PCDHGA3	0.0018373	0.00522387	0	1	0.0362935
994	ENSG00000240386_LCE1F	0.0018399	0.00209948	0	1	0.0362935
995	ENSG00000141497_ZMYND15	0.0018401	0.00851108	1	1	0.0362935
996	ENSG00000255181_CCDC166	0.0018494	0.00819331	0	1	0.0364396
997	ENSG00000143412_ANXA9	0.0018528	0.00806275	1	1	0.0364693
998	ENSG00000053770_AP5M1	0.0018547	0.0060988	0	1	0.0364695
999	ENSG00000179023_KLHDC7A	0.00187	0.00601716	1	1	0.0367328
1000	ENSG00000186395_KRT10	0.0018965	0.00700545	0	1	0.0372154
1001	ENSG00000006555_TTC22	0.0019012	0.0074959	0	1	0.0372697
1002	ENSG00000229951_FOSL2-AS1	0.0019109	0.00198292	1	1	0.0373893
1003	ENSG00000165644_COMTD1	0.0019114	0.00472691	0	1	0.0373893
1004	ENSG00000230667_SETSIP	0.0019155	0.00533749	0	1	0.0373893
1005	ENSG00000283678_MIR6830	0.0019157	0.000383857	0	1	0.0373893
1006	ENSG00000092345_DAZL	0.001917	0.00513436	0	1	0.0373893
1007	ENSG00000141519_CCDC40	0.0019258	0.00788282	0	1	0.0375229
1008	ENSG00000124299_PEPD	0.0019349	0.00606456	0	1	0.0376621
1009	ENSG00000139648_KRT71	0.001951	0.00784828	0	1	0.0379372
1010	ENSG00000118495_PLAGL1	0.0019576	0.00467908	0	1	0.0380272
1011	ENSG00000183801_OLFML1	0.0019845	0.0117853	0	1	0.0385109
1012	ENSG00000196344_ADH7	0.0020131	0.00624054	0	1	0.0389985
1013	ENSG00000140287_HDC	0.0020143	0.00995321	0	1	0.0389985
1014	ENSG00000091436_MAP3K20	0.0020157	0.00756996	0	1	0.0389985
1015	ENSG00000156804_FBXO32	0.0020221	0.00378918	0	1	0.0390831
1016	ENSG00000203910_C1orf146	0.002033	0.00418819	1	1	0.0392544
1017	ENSG00000229314_ORM1	0.0020555	0.00354233	0	1	0.0396491
1018	ENSG00000130433_CACNG6	0.0020798	0.00750778	0	1	0.0400777
1019	ENSG00000163600_ICOS	0.0020902	0.00332871	0	1	0.0402379
1020	ENSG00000182327_GLTPD2	0.0020996	0.00623795	1	1	0.0403785
1021	ENSG00000066629_EML1	0.002115	0.00672881	0	1	0.0406341
1022	ENSG00000143344_RGL1	0.0021202	0.00840688	0	1	0.0406935
1023	ENSG00000120328_PCDHB12	0.0021332	0.0101778	0	1	0.0408712
1024	ENSG00000010610_CD4	0.0021337	0.0092683	0	1	0.0408712
1025	ENSG00000164808_SPIDR	0.0021361	0.0106916	0	1	0.0408765
1026	ENSG00000164199_ADGRV1	0.0021539	0.00590849	1	1	0.0411373
1027	ENSG00000134049_IER3IP1	0.002154	0.00249489	0	1	0.0411373
1028	ENSG00000212935_KRTAP10-3	0.0021696	0.00625784	0	1	0.0413942
1029	ENSG00000185982_DEFB128	0.0021735	0.0033518	0	1	0.0414276
1030	ENSG00000183530_PRR14L	0.0021951	0.0107235	0	1	0.041798
1031	ENSG00000253485_PCDHGA5	0.0022003	0.00825759	0	1	0.0418557
1032	ENSG00000164871_SPAG11B	0.0022153	0.00284884	0	1	0.0420994
1033	ENSG00000244219_TMEM225B	0.002231	0.0038146	0	1	0.042356
1034	ENSG00000165702_GFI1B	0.002252	0.0083168	0	1	0.0427126
1035	ENSG00000152611_CAPSL	0.0022608	0.00814288	1	1	0.0428374
1036	ENSG00000101447_FAM83D	0.0022691	0.00739838	0	1	0.0429524
1037	ENSG00000163001_CFAP36	0.0022824	0.00599145	0	1	0.0431618
1038	ENSG00000119147_ECRG4	0.0022864	0.00742141	0	1	0.0431678
1039	ENSG00000176340_COX8A	0.0022872	0.00274184	0	1	0.0431678
1040	ENSG00000161249_DMKN	0.0023163	0.00689263	0	1	0.0436743
1041	ENSG00000178372_CALML5	0.0023216	0.00397274	0	1	0.0437226
1042	ENSG00000140481_CCDC33	0.0023234	0.00952086	0	1	0.0437226
1043	ENSG00000122574_WIPF3	0.0023341	0.010252	0	1	0.0438688
1044	ENSG00000175564_UCP3	0.0023358	0.00731758	0	1	0.0438688
1045	ENSG00000187997_C17orf99	0.002338	0.011193	0	1	0.0438688
1046	ENSG00000168509_HJV	0.0023426	0.0064575	0	1	0.0439124
1047	ENSG00000084070_SMAP2	0.0023621	0.00877235	0	1	0.0442349
1048	ENSG00000105370_LIM2	0.0023773	0.00661348	0	1	0.0444763
1050	ENSG00000087074_PPP1R15A	0.0023841	0.0098854	0	1	0.0445451
1051	ENSG00000125319_HROB	0.0023856	0.00639277	0	1	0.0445451
1052	ENSG00000165972_CCDC38	0.0023993	0.00741028	0	1	0.0447575
1053	ENSG00000253910_PCDHGB2	0.0024247	0.00701842	0	1	0.0451812
1054	ENSG00000178217_SH2D4B	0.0024267	0.00644415	0	1	0.0451812
1055	ENSG00000134759_ELP2	0.00244	0.00718482	0	1	0.0453849
1056	ENSG00000186047_DLEU7	0.0024432	0.00492676	0	1	0.0454006
1057	ENSG00000086967_MYBPC2	0.0024489	0.0095486	0	1	0.0454627
1058	ENSG00000103942_HOMER2	0.0024545	0.0100022	0	1	0.0455217
1059	ENSG00000159905_ZNF221	0.0024568	0.0108283	0	1	0.0455217
1060	ENSG00000166105_GLB1L3	0.0024602	0.0064778	0	1	0.0455379
1061	ENSG00000186897_C1QL4	0.0024624	0.00552011	0	1	0.0455379
1062	ENSG00000154727_GABPA	0.0024733	0.00639031	0	1	0.0456943
1063	ENSG00000188620_HMX3	0.0024756	0.0117417	0	1	0.0456943
1064	ENSG00000196090_PTPRT	0.0024974	0.00903723	0	1	0.0460525
1065	ENSG00000173838_MARCHF10	0.0025154	0.0084642	0	1	0.0463401
1066	ENSG00000189090_FAM25G	0.0025411	0.00237409	0	1	0.0467689
1067	ENSG00000094755_GABRP	0.0025512	0.00954082	0	1	0.0469099
1068	ENSG00000182636_NDN	0.0025753	0.00622711	0	1	0.0472666
1069	ENSG00000186472_PCLO	0.0025755	0.00829711	0	1	0.0472666
1070	ENSG00000108854_SMURF2	0.0025969	0.0108059	0	1	0.047614
1071	ENSG00000164051_CCDC51	0.0026005	0.00577668	0	1	0.0476346
1072	ENSG00000179399_GPC5	0.0026042	0.00801618	0	1	0.0476571
1073	ENSG00000284553_MIR6886	0.0026224	0.000784382	0	1	0.0479446
1074	ENSG00000180233_ZNRF2	0.0026306	0.0116989	0	1	0.048049
1075	ENSG00000176124_DLEU1	0.0026506	0.00566071	1	1	0.0483684
1076	ENSG00000142347_MYO1F	0.0026552	0.00897763	0	1	0.0484065
1077	ENSG00000221829_FANCG	0.0026592	0.00951543	0	1	0.0484336
1078	ENSG00000163032_VSNL1	0.002667	0.00116307	0	1	0.0485298
1079	ENSG00000144642_RBMS3	0.0026904	0.0104928	0	1	0.0489094
1080	ENSG00000196420_S100A5	0.0027083	0.00718413	0	1	0.0491648
1081	ENSG00000116237_ICMT	0.0027105	0.0189366	0	1	0.0491648
1082	ENSG00000140526_ABHD2	0.0027121	0.00479203	0	1	0.0491648
1083	ENSG00000132297_HHLA1	0.0027216	0.00844347	0	1	0.0492906
1084	ENSG00000127399_LRRC61	0.0027292	0.0100953	0	1	0.0493819
1085	ENSG00000168994_PXDC1	0.0027321	0.00658234	0	1	0.049388
1086	ENSG00000174788_PCP2	0.0027475	0.00869587	0	1	0.0496198
1088	ENSG00000171953_ATPAF2	0.0027675	0.00795229	0	1	0.0499326
1089	ENSG00000182170_MRGPRG	0.00277	0.00520959	0	1	0.0499326
1090	ENSG00000186895_FGF3	0.0027777	0.00587002	1	1	0.0500246
1092	ENSG00000136319_TTC5	0.0027881	0.011031	0	1	0.050165
1093	ENSG00000132382_MYBBP1A	0.0028068	0.00938884	0	1	0.0504378
1094	ENSG00000181019_NQO1	0.0028085	0.011716	0	1	0.0504378
1095	ENSG00000225905_ANKRD65-AS1	0.002818	0.0151659	0	1	0.0505613
1096	ENSG00000110801_PSMD9	0.0028449	0.00966275	0	1	0.0509304
1097	ENSG00000068796_KIF2A	0.0028451	0.0065299	0	1	0.0509304
1098	ENSG00000181135_ZNF707	0.0028465	0.0197063	0	1	0.0509304
1099	ENSG00000130377_ACSBG2	0.0028519	0.0112365	0	1	0.0509797
1100	ENSG00000203730_TEDDM1	0.0028581	0.00390521	0	1	0.0510432
1101	ENSG00000090447_TFAP4	0.0028636	0.00548515	0	1	0.051094
1102	ENSG00000117543_DPH5	0.0028777	0.00624206	0	1	0.0512981
1103	ENSG00000140876_NUDT7	0.002884	0.0112476	0	1	0.0513629
1104	ENSG00000268516_ZNF8-DT	0.0029041	0.0103622	0	1	0.0516156
1105	ENSG00000106617_PRKAG2	0.0029053	0.00948886	1	1	0.0516156
1106	ENSG00000105792_CFAP69	0.0029081	0.0109941	0	1	0.0516156
1107	ENSG00000251364_SYT9-AS1	0.0029089	0.0100482	0	1	0.0516156
1108	ENSG00000107262_BAG1	0.002964	0.00927966	0	1	0.0525449
1109	ENSG00000163689_CFAP20DC	0.0030149	0.00786027	0	1	0.053339
1110	ENSG00000169972_PUSL1	0.0030157	0.0123055	0	1	0.053339
1111	ENSG00000100399_CHADL	0.0030171	0.0183545	0	1	0.053339
1112	ENSG00000139291_TMEM19	0.003027	0.0104317	0	1	0.053465
1113	ENSG00000165807_PPP1R36	0.0030388	0.0169748	0	1	0.0536242
1115	ENSG00000184313_MROH7	0.0030659	0.0116353	0	1	0.054053
1117	ENSG00000139915_MDGA2	0.0030849	0.0112225	0	1	0.0543382
1118	ENSG00000130649_CYP2E1	0.0030896	0.00870166	0	1	0.0543713
1119	ENSG00000183208_GDPGP1	0.0030995	0.0128594	0	1	0.0544958
1120	ENSG00000132321_IQCA1	0.0031222	0.0109109	0	1	0.0548142
1121	ENSG00000171931_FBXW10	0.0031233	0.0125315	1	1	0.0548142
1122	ENSG00000143363_PRUNE1	0.0031567	0.00844044	0	1	0.05535
1123	ENSG00000091137_SLC26A4	0.0031837	0.0141128	0	1	0.0557726
1124	ENSG00000167523_SPATA33	0.0031968	0.0113239	0	1	0.0558795
1125	ENSG00000142677_IL22RA1	0.0031971	0.0160337	0	1	0.0558795
1126	ENSG00000100300_TSPO	0.0031985	0.0068663	0	1	0.0558795
1127	ENSG00000129493_HEATR5A	0.0032032	0.00598654	1	1	0.0559109
1128	ENSG00000133401_PDZD2	0.0032081	0.0108902	0	1	0.0559458
1129	ENSG00000181552_EDDM3B	0.0032192	0.00538851	0	1	0.0560886
1130	ENSG00000108244_KRT23	0.0032275	0.00767665	0	1	0.0561784
1131	ENSG00000165092_ALDH1A1	0.0032304	0.00885101	0	1	0.0561784
1132	ENSG00000223638_RFPL4A	0.0032331	0.00389166	0	1	0.0561784
1133	ENSG00000180432_CYP8B1	0.0032436	0.00997441	0	1	0.056285
1134	ENSG00000170293_CMTM8	0.0032452	0.00685044	0	1	0.056285
1135	ENSG00000167693_NXN	0.003248	0.00900485	0	1	0.056285
1136	ENSG00000179407_DNAJB8	0.0032561	0.00868228	0	1	0.0563747
1137	ENSG00000114019_AMOTL2	0.0032649	0.0109063	0	1	0.0564763
1138	ENSG00000152133_GPATCH11	0.0032701	0.00959489	0	1	0.0565155
1139	ENSG00000106804_C5	0.0032825	0.0106264	0	1	0.056679
1140	ENSG00000189269_DRICH1	0.0032856	0.00414485	0	1	0.0566817
1141	ENSG00000113583_C5orf15	0.0032914	0.0086272	0	1	0.056731
1142	ENSG00000080007_DDX43	0.0033023	0.0117683	0	1	0.056868
1143	ENSG00000179627_ZBTB42	0.0033132	0.0141747	0	1	0.0570048
1144	ENSG00000107938_EDRF1	0.0033281	0.0102656	0	1	0.0572101
1145	ENSG00000154645_CHODL	0.0033715	0.00731261	0	1	0.0579045
1146	ENSG00000185112_FAM43A	0.0033833	0.00895187	0	1	0.0580554
1147	ENSG00000161057_PSMC2	0.003397	0.00696333	0	1	0.0582386
1148	ENSG00000037757_MRI1	0.0034017	0.013338	0	1	0.0582673
1149	ENSG00000120324_PCDHB10	0.0034091	0.0148499	0	1	0.0583191
1150	ENSG00000159658_EFCAB14	0.0034135	0.0112924	0	1	0.0583191
1151	ENSG00000151418_ATP6V1G3	0.0034138	0.0051237	0	1	0.0583191
1152	ENSG00000204694_OR11A1	0.0034368	0.0137274	0	1	0.05866
1153	ENSG00000162688_AGL	0.003445	0.0126036	0	1	0.0586969
1154	ENSG00000244588_RAD21L1	0.0034478	0.0119674	0	1	0.0586969
1155	ENSG00000137090_DMRT1	0.0034481	0.00922866	1	1	0.0586969
1156	ENSG00000167378_IRGQ	0.0034606	0.00830114	0	1	0.0588577
1157	ENSG00000113492_AGXT2	0.0034779	0.0136613	0	1	0.0590998
1158	ENSG00000204290_BTNL2	0.0034924	0.0120903	0	1	0.0592586
1159	ENSG00000168481_LGI3	0.0034934	0.0110971	0	1	0.0592586
1160	ENSG00000160803_UBQLN4	0.003529	0.0102783	0	1	0.0598099
1161	ENSG00000115275_MOGS	0.0035383	0.0170756	0	1	0.0598622
1162	ENSG00000270316_BORCS7-ASMT	0.0035383	0.008458	0	1	0.0598622
1163	ENSG00000129991_TNNI3	0.0035452	0.00660733	0	1	0.0599263
1164	ENSG00000253535_ADAM7-AS1	0.0035497	0.0102184	0	1	0.0599498
1165	ENSG00000149380_P4HA3	0.0035766	0.0121241	0	1	0.0603372
1166	ENSG00000178750_STX19	0.0035789	0.00695537	0	1	0.0603372
1167	ENSG00000071991_CDH19	0.0036052	0.0107046	0	1	0.0606921
1168	ENSG00000106948_AKNA	0.0036075	0.0105432	1	1	0.0606921
1169	ENSG00000170236_USP50	0.0036094	0.0172626	0	1	0.0606921
1170	ENSG00000148019_CEP78	0.0036411	0.0121769	0	1	0.0611717
1171	ENSG00000188517_COL25A1	0.0036549	0.010067	0	1	0.0613501
1172	ENSG00000235848_RMDN2-AS1	0.0036934	0.012096	0	1	0.0619424
1173	ENSG00000184786_DYNLT2	0.0037558	0.0173769	0	1	0.0628962
1174	ENSG00000163380_LMOD3	0.0037568	0.0119968	0	1	0.0628962
1175	ENSG00000183114_FAM43B	0.0037689	0.00930065	0	1	0.0629994
1176	ENSG00000141543_EIF4A3	0.0037695	0.00652629	0	1	0.0629994
1177	ENSG00000185340_GAS2L1	0.0038204	0.0130758	0	1	0.0637947
1178	ENSG00000088970_KIZ	0.0038371	0.0134851	0	1	0.0640181
1179	ENSG00000203786_KPRP	0.0038822	0.0153012	0	1	0.0647145
1180	ENSG00000198445_CCT8L2	0.003893	0.0151921	0	1	0.0648385
1181	ENSG00000164252_AGGF1	0.0038965	0.00996933	0	1	0.0648407
1182	ENSG00000085741_WNT11	0.0039175	0.00806516	0	1	0.0651326
1183	ENSG00000172238_ATOH1	0.0039208	0.00979405	0	1	0.0651326
1184	ENSG00000172345_STARD5	0.003944	0.0101559	0	1	0.0654616
1185	ENSG00000092036_HAUS4	0.0039476	0.00739029	0	1	0.0654649
1186	ENSG00000182685_BRICD5	0.0039678	0.017226	0	1	0.0657206
1187	ENSG00000258279_LINC00592	0.0039737	0.0149839	1	1	0.0657206
1188	ENSG00000241945_PWP2	0.0039767	0.0047925	0	1	0.0657206
1189	ENSG00000139985_ADAM21	0.0039805	0.011769	1	1	0.0657206
1190	ENSG00000182601_HS3ST4	0.0039819	0.0157435	0	1	0.0657206
1191	ENSG00000259494_MRPL46	0.0039871	0.0165552	0	1	0.0657206
1192	ENSG00000253972_MAL2-AS1	0.0039877	0.00398876	0	1	0.0657206
1193	ENSG00000198961_PJA2	0.0039903	0.0163983	0	1	0.0657206
1194	ENSG00000144648_ACKR2	0.0040007	0.0206043	0	1	0.0658356
1195	ENSG00000187908_DMBT1	0.0040261	0.0125218	0	1	0.0661971
1196	ENSG00000198624_CCDC69	0.0040613	0.0167571	0	1	0.0667129
1197	ENSG00000010361_FUZ	0.0040644	0.0169305	0	1	0.0667129
1198	ENSG00000136122_BORA	0.0040734	0.0146811	0	1	0.0668038
1199	ENSG00000083857_FAT1	0.004084	0.0161156	0	1	0.0669206
1200	ENSG00000178732_GP5	0.0040875	0.00773331	0	1	0.0669211
1201	ENSG00000167613_LAIR1	0.0040994	0.00510101	0	1	0.0670589
1202	ENSG00000233198_RNF224	0.0041574	0.0115859	0	1	0.06795
1203	ENSG00000167767_KRT80	0.0041711	0.0138904	0	1	0.0681162
1204	ENSG00000174776_WDR49	0.0042263	0.0140593	0	1	0.0689592
1205	ENSG00000174697_LEP	0.0042521	0.00223997	0	1	0.0693215
1206	ENSG00000213995_NAXD	0.0042657	0.0172577	0	1	0.0694844
1207	ENSG00000183010_PYCR1	0.0042943	0.0113402	0	1	0.0698912
1208	ENSG00000164938_TP53INP1	0.0043733	0.00744533	0	1	0.0710992
1209	ENSG00000147896_IFNK	0.0043759	0.0158862	0	1	0.0710992
1210	ENSG00000144134_RABL2A	0.0044057	0.0145759	0	1	0.0714742
1211	ENSG00000160401_CFAP157	0.0044064	0.0136146	0	1	0.0714742
1212	ENSG00000136068_FLNB	0.0044286	0.0117221	0	1	0.0717739
1213	ENSG00000086504_MRPL28	0.0044682	0.0170289	0	1	0.0723548
1214	ENSG00000169991_IFFO2	0.004479	0.015209	0	1	0.0724688
1215	ENSG00000258484_SPESP1	0.0044934	0.00840244	0	1	0.0726408
1216	ENSG00000290783_ADAM20P1	0.0045122	0.0126125	1	1	0.0728836
1217	ENSG00000144741_SLC25A26	0.0045211	0.0133354	0	1	0.0729406
1218	ENSG00000229688_CRPPA-AS1	0.0045233	0.00466718	0	1	0.0729406
1219	ENSG00000153714_LURAP1L	0.0045354	0.0120386	0	1	0.0730745
1220	ENSG00000185332_TMEM105	0.0045685	0.00356601	0	1	0.0735464
1221	ENSG00000174226_SNX31	0.0045814	0.0143147	0	1	0.0736925
1222	ENSG00000112576_CCND3	0.0045945	0.00921061	0	1	0.0738415
1223	ENSG00000175879_HOXD8	0.0046258	0.0175879	0	1	0.0742826
1224	ENSG00000141338_ABCA8	0.0046347	0.0165833	1	1	0.0743636
1225	ENSG00000134061_CD180	0.0046414	0.0151534	0	1	0.0744091
1226	ENSG00000109674_NEIL3	0.0046587	0.015751	0	1	0.0746244
1227	ENSG00000118620_ZNF430	0.0046662	0.00995909	0	1	0.0746545
1228	ENSG00000257285_PRMT5-DT	0.0046692	0.00951373	0	1	0.0746545
1229	ENSG00000168005_SPINDOC	0.0046722	0.00823122	1	1	0.0746545
1231	ENSG00000180383_DEFB124	0.0047135	0.0125734	0	1	0.0751977
1232	ENSG00000110013_SIAE	0.004714	0.0148517	0	1	0.0751977
1233	ENSG00000133612_AGAP3	0.0047268	0.00847635	0	1	0.0753277
1234	ENSG00000197056_ZMYM1	0.0047301	0.0109356	0	1	0.0753277
1235	ENSG00000111206_FOXM1	0.0047365	0.017969	0	1	0.0753277
1236	ENSG00000186393_KRT26	0.0047382	0.0156542	0	1	0.0753277
1237	ENSG00000163171_CDC42EP3	0.0047417	0.00746659	0	1	0.0753277
1238	ENSG00000129226_CD68	0.0047673	0.0127924	0	1	0.0756721
1239	ENSG00000185339_TCN2	0.0047781	0.0179965	0	1	0.0757151
1240	ENSG00000244036_UBE2H-DT	0.0047816	0.018409	0	1	0.0757151
1241	ENSG00000133943_DGLUCY	0.0047818	0.014166	0	1	0.0757151
1242	ENSG00000187510_PLEKHG7	0.0047902	0.0139268	0	1	0.0757853
1243	ENSG00000189167_ZAR1L	0.0047941	0.00593021	0	1	0.0757853
1244	ENSG00000236699_ARHGEF38	0.0048013	0.0200764	0	1	0.0758369
1245	ENSG00000262576_PCDHGA4	0.0048081	0.0125449	0	1	0.0758821
1246	ENSG00000166928_MS4A14	0.0048203	0.0153982	0	1	0.0760124
1247	ENSG00000152595_MEPE	0.0048362	0.0119424	0	1	0.0762008
1248	ENSG00000187658_C5orf52	0.0048558	0.0110965	0	1	0.0764471
1249	ENSG00000197361_FBXL22	0.0048777	0.0191562	0	1	0.0767292
1250	ENSG00000214866_DCDC2C	0.0048835	0.0147928	0	1	0.0767578
1251	ENSG00000150656_CNDP1	0.0049391	0.0187591	0	1	0.0775684
1252	ENSG00000140506_LMAN1L	0.0049682	0.0144324	1	1	0.0779047
1253	ENSG00000140557_ST8SIA2	0.0049686	0.0113944	0	1	0.0779047
1254	ENSG00000188581_KRTAP1-1	0.0049829	0.0171667	0	1	0.0780654
1255	ENSG00000121406_ZNF549	0.0050056	0.0177184	0	1	0.0783574
1256	ENSG00000251369_ZNF550	0.0050176	0.016382	0	1	0.0784475
1257	ENSG00000180535_BHLHA15	0.0050195	0.00589028	0	1	0.0784475
1258	ENSG00000214940_NPIPA8	0.0050466	0.00196105	0	1	0.0788071
1259	ENSG00000110680_CALCA	0.0050616	0.0236322	0	1	0.0789774
1260	ENSG00000173627_APOBEC4	0.0050719	0.0203944	0	1	0.079074
1261	ENSG00000267080_ASB16-AS1	0.0050826	0.0131895	0	1	0.0791768
1262	ENSG00000106536_POU6F2	0.0051043	0.0176306	0	1	0.0794506
1263	ENSG00000145901_TNIP1	0.0051327	0.0186444	1	1	0.0798282
1264	ENSG00000150051_MKX	0.0051494	0.0183339	0	1	0.0800233
1265	ENSG00000186090_HTR3D	0.0051691	0.0200485	0	1	0.0802648
1267	ENSG00000123505_AMD1	0.0052186	0.00595402	0	1	0.0809387
1268	ENSG00000205097_FRG2	0.0052209	0.0039648	0	1	0.0809387
1269	ENSG00000168517_HEXIM2	0.0052284	0.0098241	0	1	0.0809898
1270	ENSG00000184557_SOCS3	0.0052398	0.00679182	0	1	0.0811012
1271	ENSG00000181965_NEUROG1	0.0052771	0.00869279	0	1	0.0816129
1272	ENSG00000123106_CCDC91	0.0052834	0.012244	0	1	0.0816227
1273	ENSG00000215183_MSMP	0.0052862	0.0117686	0	1	0.0816227
1274	ENSG00000161640_SIGLEC11	0.0053056	0.0166926	0	1	0.0818566
1275	ENSG00000089101_CFAP61	0.0053369	0.0154845	0	1	0.0822156
1276	ENSG00000131941_RHPN2	0.0053374	0.0210198	0	1	0.0822156
1277	ENSG00000189169_KRTAP10-12	0.0053734	0.0270376	0	1	0.082704
1278	ENSG00000124171_PARD6B	0.0054046	0.0148223	0	1	0.0831161
1279	ENSG00000138592_USP8	0.0054088	0.0164216	1	1	0.0831161
1280	ENSG00000197465_GYPE	0.0054333	0.00245996	0	1	0.083426
1281	ENSG00000143318_CASQ1	0.0054518	0.0142738	0	1	0.0836435
1282	ENSG00000238133_MAP3K20-AS1	0.0054585	0.0174687	0	1	0.0836796
1283	ENSG00000204956_PCDHGA1	0.0054734	0.0154917	0	1	0.0837855
1284	ENSG00000198542_ITGBL1	0.0054741	0.0149833	0	1	0.0837855
1285	ENSG00000283969_MIR6838	0.0054884	0.00390593	0	1	0.0839377
1286	ENSG00000235448_LURAP1L-AS1	0.0055026	0.0189164	0	1	0.0840881
1287	ENSG00000021461_CYP3A43	0.0055189	0.0148429	0	1	0.0842148
1288	ENSG00000158711_ELK4	0.005522	0.00924521	0	1	0.0842148
1289	ENSG00000172578_KLHL6	0.005524	0.013551	0	1	0.0842148
1290	ENSG00000182687_GALR2	0.0055287	0.0182367	0	1	0.0842198
1291	ENSG00000155511_GRIA1	0.005549	0.0176063	0	1	0.0844623
1292	ENSG00000059378_PARP12	0.0055685	0.0204253	0	1	0.0846922
1293	ENSG00000185176_AQP12B	0.0055844	0.0183598	0	1	0.084867
1294	ENSG00000254986_DPP3	0.0056655	0.0176344	1	1	0.0860317
1295	ENSG00000121058_COIL	0.0057745	0.0130832	0	1	0.0876178
1296	ENSG00000204481_PRAMEF14	0.0057931	0.00551889	0	1	0.0878309
1297	ENSG00000175518_UBQLNL	0.005857	0.017421	0	1	0.0887299
1298	ENSG00000183137_CEP57L1	0.0058626	0.0201499	0	1	0.0887449
1299	ENSG00000214688_C10orf105	0.0058857	0.0210456	0	1	0.0889926
1300	ENSG00000174514_MFSD4A	0.0058882	0.010239	0	1	0.0889926
1301	ENSG00000147676_MAL2	0.0058941	0.00685895	0	1	0.089012
1302	ENSG00000182957_SPATA13	0.0059045	0.0258575	0	1	0.0890992
1303	ENSG00000144712_CAND2	0.0059112	0.022357	1	1	0.0891305
1304	ENSG00000205669_ACOT6	0.0059399	0.00865452	0	1	0.0894933
1305	ENSG00000184361_SPATA32	0.0059488	0.00488781	0	1	0.0895573
1306	ENSG00000145743_FBXL17	0.0059695	0.0165068	0	1	0.0897988
1307	ENSG00000103642_LACTB	0.0059793	0.0177033	1	1	0.0898761
1308	ENSG00000141469_SLC14A1	0.0059897	0.0188558	0	1	0.0899537
1309	ENSG00000166478_ZNF143	0.0059938	0.0234253	0	1	0.0899537
1310	ENSG00000105711_SCN1B	0.0060494	0.0146575	0	1	0.0907175
1311	ENSG00000274621_MIR6867	0.0060654	0.000769608	0	1	0.0908475
1312	ENSG00000113946_CLDN16	0.0060675	0.0120778	0	1	0.0908475
1313	ENSG00000165275_TRMT10B	0.0060834	0.0167277	0	1	0.0910148
1314	ENSG00000163734_CXCL3	0.0061589	0.00603371	0	1	0.0920729
1315	ENSG00000154781_CCDC174	0.0061685	0.0260372	0	1	0.092145
1316	ENSG00000149050_ZNF214	0.0061821	0.0205153	0	1	0.0922505
1317	ENSG00000231226_TRIM31-AS1	0.0061877	0.0134487	1	1	0.0922505
1318	ENSG00000111799_COL12A1	0.0061917	0.0165375	0	1	0.0922505
1320	ENSG00000169344_UMOD	0.0061984	0.0223595	0	1	0.0922505
1321	ENSG00000115307_AUP1	0.0061995	0.01995	0	1	0.0922505
1322	ENSG00000114841_DNAH1	0.0062136	0.0162796	1	1	0.0923889
1323	ENSG00000115841_RMDN2	0.0062363	0.0197427	0	1	0.092655
1324	ENSG00000231999_LRRC8C-DT	0.006249	0.0166899	0	1	0.0927721
1325	ENSG00000126583_PRKCG	0.006258	0.0177159	0	1	0.0928342
1326	ENSG00000143155_TIPRL	0.0063251	0.00945325	0	1	0.0937574
1327	ENSG00000133067_LGR6	0.0063366	0.0167835	0	1	0.0938088
1328	ENSG00000084234_APLP2	0.0063383	0.0165686	0	1	0.0938088
1329	ENSG00000138303_ASCC1	0.0063739	0.0254691	0	1	0.0942531
1330	ENSG00000104133_SPG11	0.0063781	0.0201496	1	1	0.0942531
1331	ENSG00000110243_APOA5	0.0064051	0.0181913	1	1	0.0944436
1332	ENSG00000140320_BAHD1	0.0064099	0.0172823	0	1	0.0944436
1333	ENSG00000173960_UBXN2A	0.0064111	0.0114583	0	1	0.0944436
1334	ENSG00000100360_IFT27	0.0064139	0.0225828	0	1	0.0944436
1335	ENSG00000221852_KRTAP1-5	0.0064162	0.02122	0	1	0.0944436
1336	ENSG00000174483_BBS1	0.0064204	0.0220599	1	1	0.0944436
1337	ENSG00000170681_CAVIN4	0.0064389	0.0149723	0	1	0.0946435
1338	ENSG00000166391_MOGAT2	0.0064472	0.017376	1	1	0.0946933
1339	ENSG00000127533_F2RL3	0.0064549	0.0156408	0	1	0.0947261
1340	ENSG00000161944_ASGR2	0.0064602	0.012347	1	1	0.0947261
1341	ENSG00000133477_FAM83F	0.006468	0.0186833	0	1	0.0947261
1342	ENSG00000198483_ANKRD35	0.0064691	0.0206113	0	1	0.0947261
1343	ENSG00000144554_FANCD2	0.0064998	0.0190707	0	1	0.0951034
1344	ENSG00000163806_SPDYA	0.0065062	0.0126635	0	1	0.0951248
1345	ENSG00000174844_DNAH12	0.0065637	0.0193336	0	1	0.0958927
1346	ENSG00000116985_BMP8B	0.0065723	0.01909	0	1	0.0959456
1347	ENSG00000106799_TGFBR1	0.0065935	0.00941824	0	1	0.0961822
1348	ENSG00000083814_ZNF671	0.0066025	0.0151071	0	1	0.0962407
1349	ENSG00000256870_SLC5A8	0.0066247	0.0193068	1	1	0.0963805
1350	ENSG00000166736_HTR3A	0.0066253	0.0220175	0	1	0.0963805
1351	ENSG00000148288_GBGT1	0.0066271	0.0264465	1	1	0.0963805
1352	ENSG00000118804_STBD1	0.0066442	0.0145456	0	1	0.0965564
1353	ENSG00000184032_KRTAP20-2	0.0066497	0.00222231	0	1	0.0965635
1354	ENSG00000163166_IWS1	0.0066624	0.0193569	0	1	0.096675
1355	ENSG00000075461_CACNG4	0.0066781	0.0120542	0	1	0.0968299
1356	ENSG00000124383_MPHOSPH10	0.0066886	0.0182244	0	1	0.0969093
1357	ENSG00000126814_TRMT5	0.0067047	0.0170042	0	1	0.0970695
1358	ENSG00000164694_FNDC1	0.0067428	0.0209034	0	1	0.0975137
1359	ENSG00000185561_TLCD2	0.0067455	0.01972	0	1	0.0975137
1360	ENSG00000239839_DEFA3	0.0067636	0.00135633	0	1	0.0977021
1361	ENSG00000189171_S100A13	0.0067785	0.0149573	0	1	0.097844
1362	ENSG00000169519_METTL15	0.0068193	0.0221794	0	1	0.0983592
1363	ENSG00000081181_ARG2	0.0068653	0.0137957	0	1	0.0988819
1364	ENSG00000175727_MLXIP	0.0068658	0.0223585	0	1	0.0988819
1365	ENSG00000159455_LCE2B	0.0069215	0.00350181	0	1	0.0996096
1366	ENSG00000145506_NKD2	0.0069431	0.0200003	0	1	0.0998459
1367	ENSG00000274810_NPHP3-ACAD11	0.0069531	0.0303897	1	1	0.0999152
1368	ENSG00000131398_KCNC3	0.006969	0.0227337	0	1	0.100069
1369	ENSG00000130204_TOMM40	0.0069886	0.0172669	1	1	0.100177
1370	ENSG00000130305_NSUN5	0.00699	0.0214512	0	1	0.100177
1371	ENSG00000130731_METTL26	0.0069921	0.0160598	0	1	0.100177
1372	ENSG00000169193_CCDC126	0.0070352	0.0072897	0	1	0.100719
1373	ENSG00000031698_SARS1	0.0070426	0.023217	1	1	0.100725
1374	ENSG00000128045_RASL11B	0.0070478	0.0119998	0	1	0.100725
1375	ENSG00000164543_STK17A	0.0070513	0.0168442	0	1	0.100725
1376	ENSG00000172179_PRL	0.0070569	0.00776834	0	1	0.100731
1377	ENSG00000233670_PIRT	0.0070644	0.0168659	0	1	0.100763
1378	ENSG00000227053_MUC12-AS1	0.0070977	0.00404359	0	1	0.101163
1379	ENSG00000185115_NSMCE3	0.0071196	0.0173075	0	1	0.1014
1381	ENSG00000134508_CABLES1	0.0071707	0.0188702	0	1	0.102053
1382	ENSG00000161270_NPHS1	0.0072281	0.0204961	0	1	0.102794
1383	ENSG00000243799_PEX5L-AS1	0.0072421	0.00423639	0	1	0.102917
1384	ENSG00000164237_CMBL	0.007249	0.0170518	0	1	0.102939
1385	ENSG00000115524_SF3B1	0.0072868	0.0168666	0	1	0.1034
1386	ENSG00000104365_IKBKB	0.0073052	0.0185598	0	1	0.103565
1387	ENSG00000120327_PCDHB14	0.0073092	0.0261914	0	1	0.103565
1388	ENSG00000107021_TBC1D13	0.0073721	0.0131354	0	1	0.104379
1389	ENSG00000008128_CDK11A	0.0073776	0.012633	0	1	0.104381
1390	ENSG00000157870_PRXL2B	0.0074099	0.0143297	0	1	0.104716
1391	ENSG00000187742_SECISBP2	0.0074122	0.0209443	0	1	0.104716
1392	ENSG00000169684_CHRNA5	0.0074214	0.0192538	0	1	0.10477
1393	ENSG00000091527_CDV3	0.00743	0.0150357	0	1	0.104814
1394	ENSG00000167483_NIBAN3	0.0074485	0.0202279	0	1	0.104998
1395	ENSG00000204450_TRIM64	0.0074943	0.0128974	0	1	0.105567
1396	ENSG00000141428_C18orf21	0.0075146	0.0117883	0	1	0.105775
1397	ENSG00000239961_LILRA4	0.0075437	0.0101218	0	1	0.106107
1398	ENSG00000090661_CERS4	0.0075828	0.0256459	0	1	0.106549
1399	ENSG00000180626_ZNF594	0.007589	0.0222601	0	1	0.106549
1400	ENSG00000214711_CAPN14	0.0075917	0.021202	0	1	0.106549
1401	ENSG00000211455_STK38L	0.0076464	0.00778307	0	1	0.10719
1402	ENSG00000117318_ID3	0.0076485	0.0205004	0	1	0.10719
1403	ENSG00000138798_EGF	0.0076786	0.0241028	1	1	0.107534
1404	ENSG00000137145_DENND4C	0.0076862	0.0219138	1	1	0.107562
1405	ENSG00000163918_RFC4	0.0076951	0.0181326	0	1	0.107609
1406	ENSG00000111405_ENDOU	0.0077017	0.0215599	0	1	0.107623
1407	ENSG00000146205_ANO7	0.0077739	0.0194413	0	1	0.108429
1408	ENSG00000151304_SRFBP1	0.0077767	0.0273827	0	1	0.108429
1409	ENSG00000168209_DDIT4	0.0077811	0.0109062	0	1	0.108429
1410	ENSG00000146909_NOM1	0.0077819	0.0232038	0	1	0.108429
1411	ENSG00000103653_CSK	0.0078132	0.0114011	0	1	0.108587
1412	ENSG00000171724_VAT1L	0.0078186	0.0188604	1	1	0.108587
1413	ENSG00000260233_ZNRD2-DT	0.0078208	0.00694578	0	1	0.108587
1414	ENSG00000164985_PSIP1	0.0078313	0.0204603	0	1	0.108587
1415	ENSG00000125834_STK35	0.0078313	0.0156444	0	1	0.108587
1416	ENSG00000174948_GPR149	0.0078495	0.0241555	0	1	0.108587
1417	ENSG00000081842_PCDHA6	0.0078537	0.0271687	0	1	0.108587
1418	ENSG00000170290_SLN	0.0078539	0.00243895	0	1	0.108587
1419	ENSG00000170962_PDGFD	0.0078543	0.0217748	1	1	0.108587
1420	ENSG00000198873_GRK5	0.0078545	0.0179468	0	1	0.108587
1421	ENSG00000102554_KLF5	0.0078552	0.0150962	0	1	0.108587
1422	ENSG00000275700_AATF	0.0079159	0.0241422	0	1	0.109347
1423	ENSG00000152076_CCDC74B	0.0079433	0.0225691	0	1	0.109647
1424	ENSG00000166926_MS4A6E	0.0079569	0.0241433	0	1	0.109756
1425	ENSG00000198551_ZNF627	0.0079915	0.0314974	1	1	0.110155
1426	ENSG00000184076_UQCR10	0.0080365	0.0350354	0	1	0.110696
1427	ENSG00000154654_NCAM2	0.0080516	0.0226431	0	1	0.110825
1428	ENSG00000197147_LRRC8B	0.0080588	0.0202111	0	1	0.110826
1429	ENSG00000114631_PODXL2	0.0080632	0.0144413	0	1	0.110826
1430	ENSG00000076053_RBM7	0.008083	0.0221876	0	1	0.111019
1431	ENSG00000105245_NUMBL	0.0081191	0.0234011	0	1	0.111435
1432	ENSG00000114779_ABHD14B	0.0081249	0.0239669	0	1	0.111435
1433	ENSG00000120685_PROSER1	0.0081587	0.0227913	0	1	0.111811
1434	ENSG00000144452_ABCA12	0.0081676	0.0232886	0	1	0.111811
1435	ENSG00000157131_C8A	0.0081706	0.0293356	1	1	0.111811
1436	ENSG00000165152_PGAP4	0.0081813	0.0141619	0	1	0.111811
1437	ENSG00000225376_TMEM246-AS1	0.0081813	0.0141619	0	1	0.111811
1438	ENSG00000140104_CLBA1	0.008199	0.0136496	0	1	0.111974
1439	ENSG00000215186_GOLGA6B	0.008252	0.0106252	0	1	0.112618
1440	ENSG00000161664_ASB16	0.0082738	0.0241469	0	1	0.112817
1441	ENSG00000237399_PITRM1-AS1	0.0082783	0.0261039	0	1	0.112817
1442	ENSG00000234715_SLC26A5-AS1	0.0083148	0.0248092	0	1	0.113234
1443	ENSG00000145040_UCN2	0.0083325	0.0105572	0	1	0.11337
1444	ENSG00000170364_SETMAR	0.0083398	0.0262913	0	1	0.11337
1445	ENSG00000134780_DAGLA	0.0083449	0.0239456	1	1	0.11337
1446	ENSG00000170445_HARS1	0.0083483	0.0200471	0	1	0.11337
1447	ENSG00000152430_BOLL	0.0083675	0.0254631	0	1	0.113491
1448	ENSG00000105373_NOP53	0.0083732	0.0227156	0	1	0.113491
1449	ENSG00000198390_KRTAP13-1	0.0083806	0.0184804	0	1	0.113491
1450	ENSG00000214078_CPNE1	0.0083808	0.0275401	0	1	0.113491
1451	ENSG00000185033_SEMA4B	0.00841	0.0231758	0	1	0.113754
1452	ENSG00000118564_FBXL5	0.008412	0.0202069	0	1	0.113754
1453	ENSG00000197081_IGF2R	0.0084183	0.0260081	1	1	0.113759
1454	ENSG00000134152_KATNBL1	0.0084782	0.018036	0	1	0.114488
1455	ENSG00000183396_TMEM89	0.0084975	0.0119465	0	1	0.114669
1456	ENSG00000144671_SLC22A14	0.0085058	0.0220579	0	1	0.1147
1457	ENSG00000187045_TMPRSS6	0.0085836	0.0252483	1	1	0.115669
1458	ENSG00000111247_RAD51AP1	0.0086075	0.0156966	0	1	0.11591
1459	ENSG00000164488_DACT2	0.008619	0.0196576	0	1	0.115983
1460	ENSG00000186088_GSAP	0.0086618	0.0244467	0	1	0.116478
1461	ENSG00000164411_GJB7	0.0086717	0.0264061	0	1	0.11653
1462	ENSG00000100814_CCNB1IP1	0.0087157	0.0108179	0	1	0.117039
1463	ENSG00000261235_HSD17B2-AS1	0.0087611	0.0292208	0	1	0.117567
1464	ENSG00000254966_IGSF22-AS1	0.0087944	0.021766	0	1	0.117894
1465	ENSG00000154493_C10orf90	0.0087977	0.0251489	0	1	0.117894
1466	ENSG00000135476_ESPL1	0.0088094	0.0231673	0	1	0.117969
1467	ENSG00000163312_HELQ	0.008822	0.0247206	0	1	0.118056
1468	ENSG00000134748_PRPF38A	0.0088529	0.0138517	0	1	0.118316
1469	ENSG00000204174_NPY4R	0.0088582	0.00841279	0	1	0.118316
1470	ENSG00000166167_BTRC	0.0088599	0.0234851	0	1	0.118316
1471	ENSG00000091986_CCDC80	0.0088698	0.0240681	0	1	0.118366
1472	ENSG00000163902_RPN1	0.0088853	0.0293616	0	1	0.118491
1473	ENSG00000155846_PPARGC1B	0.0088952	0.0280123	0	1	0.118532
1474	ENSG00000136305_CIDEB	0.0089007	0.0259968	0	1	0.118532
1475	ENSG00000166860_ZBTB39	0.0089111	0.030344	0	1	0.118589
1476	ENSG00000109805_NCAPG	0.0089577	0.0302294	0	1	0.119127
1477	ENSG00000136933_RABEPK	0.0089698	0.0257788	0	1	0.119206
1478	ENSG00000108826_MRPL27	0.008991	0.0140869	0	1	0.119405
1479	ENSG00000132840_BHMT2	0.0090145	0.0202154	0	1	0.119563
1480	ENSG00000262209_PCDHGB3	0.0090197	0.021013	0	1	0.119563
1481	ENSG00000061656_SPAG4	0.0090253	0.0244107	0	1	0.119563
1482	ENSG00000137944_KYAT3	0.0090277	0.0229981	0	1	0.119563
1484	ENSG00000133460_SLC2A11	0.0090801	0.0226936	0	1	0.120174
1485	ENSG00000154144_TBRG1	0.009115	0.0245627	0	1	0.120553
1486	ENSG00000204963_PCDHA7	0.0091378	0.0221377	0	1	0.120772
1487	ENSG00000168754_FAM178B	0.0091607	0.0323357	0	1	0.120992
1488	ENSG00000241322_FBXW10B	0.0091948	0.0229373	0	1	0.121277
1489	ENSG00000248167_TRIM39-RPP21	0.0091949	0.0240453	0	1	0.121277
1490	ENSG00000160201_U2AF1	0.009228	0.000956699	0	1	0.12163
1491	ENSG00000096080_MRPS18A	0.009239	0.016999	0	1	0.121684
1492	ENSG00000081277_PKP1	0.0092447	0.0263485	0	1	0.121684
1493	ENSG00000154122_ANKH	0.0092648	0.0159302	0	1	0.121801
1494	ENSG00000186474_KLK12	0.0092662	0.0330801	0	1	0.121801
1495	ENSG00000146350_TBC1D32	0.0093008	0.0230372	0	1	0.122172
1496	ENSG00000240661_BTNL12P	0.0093144	0.0142832	0	1	0.122267
1497	ENSG00000174444_RPL4	0.0093456	0.0265895	0	1	0.122593
1498	ENSG00000118257_NRP2	0.0093996	0.0291047	0	1	0.123218
1499	ENSG00000168275_COA6	0.0094252	0.00938169	0	1	0.123469
1500	ENSG00000244537_KRTAP4-2	0.0094955	0.0105898	0	1	0.124294
1501	ENSG00000132581_SDF2	0.0095058	0.0155496	0	1	0.124294
1502	ENSG00000166927_MS4A7	0.0095105	0.0353036	0	1	0.124294
1503	ENSG00000189057_FAM111B	0.0095185	0.0114545	0	1	0.124294
1504	ENSG00000023839_ABCC2	0.0095204	0.0236202	0	1	0.124294
1505	ENSG00000075142_SRI	0.0095368	0.0118011	0	1	0.124424
1506	ENSG00000170289_CNGB3	0.0095518	0.0240255	0	1	0.124535
1507	ENSG00000086696_HSD17B2	0.0095724	0.0238885	0	1	0.12472
1508	ENSG00000158169_FANCC	0.0095966	0.0256091	0	1	0.124902
1509	ENSG00000176903_PNMA1	0.0095994	0.0207909	0	1	0.124902
1510	ENSG00000163374_YY1AP1	0.0096364	0.0252431	0	1	0.125299
1511	ENSG00000135636_DYSF	0.0098396	0.0271361	0	1	0.127855
1512	ENSG00000162571_TTLL10	0.0099027	0.0296371	0	1	0.128588
1513	ENSG00000081853_PCDHGA2	0.0099343	0.0222925	0	1	0.128912
1514	ENSG00000107937_GTPBP4	0.0099732	0.0275921	0	1	0.129329
1515	ENSG00000173124_ACSM6	0.0099835	0.0191694	0	1	0.129376
1517	ENSG00000186205_MTARC1	0.010169	0.0277789	1	1	0.131691
1518	ENSG00000188394_GPR21	0.010238	0.0209726	0	1	0.132496
1519	ENSG00000146833_TRIM4	0.010281	0.0322498	0	1	0.132836
1520	ENSG00000146250_PRSS35	0.010282	0.0187434	0	1	0.132836
1521	ENSG00000170054_SERPINA9	0.010285	0.035591	0	1	0.132836
1522	ENSG00000159527_PGLYRP3	0.010393	0.038277	0	1	0.134065
1523	ENSG00000115677_HDLBP	0.010394	0.0250011	0	1	0.134065
1524	ENSG00000113805_CNTN3	0.010454	0.0257422	0	1	0.134748
1525	ENSG00000141086_CTRL	0.010475	0.0216383	0	1	0.134929
1526	ENSG00000157823_AP3S2	0.010483	0.0194809	0	1	0.134941
1527	ENSG00000131944_FAAP24	0.010498	0.0257833	0	1	0.135044
1528	ENSG00000103061_SLC7A6OS	0.010541	0.0267682	0	1	0.135507
1529	ENSG00000205864_KRTAP5-6	0.010551	0.0356031	0	1	0.135545
1531	ENSG00000185028_LRRC14B	0.010648	0.0305929	0	1	0.13667
1532	ENSG00000124249_KCNK15	0.010665	0.0400149	0	1	0.13667
1533	ENSG00000106524_ANKMY2	0.010666	0.0321519	0	1	0.13667
1534	ENSG00000179409_GEMIN4	0.010671	0.0303958	0	1	0.13667
1535	ENSG00000104976_SNAPC2	0.010674	0.020166	0	1	0.13667
1536	ENSG00000230424_EMC1-AS1	0.010718	0.0315702	0	1	0.137142
1537	ENSG00000121310_ECHDC2	0.010783	0.030573	1	1	0.137816
1539	ENSG00000231663_COA6-AS1	0.010785	0.00752694	0	1	0.137816
1540	ENSG00000114013_CD86	0.010886	0.0106667	0	1	0.139015
1541	ENSG00000154162_CDH12	0.010948	0.0263796	0	1	0.139714
1543	ENSG00000109819_PPARGC1A	0.010998	0.026939	0	1	0.140259
1544	ENSG00000184293_CLECL1P	0.011081	0.00662183	0	1	0.141224
1546	ENSG00000189233_NUGGC	0.01111	0.0293196	0	1	0.141445
1547	ENSG00000129990_SYT5	0.011113	0.0319629	0	1	0.141445
1548	ENSG00000125430_HS3ST3B1	0.011145	0.0308642	0	1	0.14169
1549	ENSG00000120057_SFRP5	0.011147	0.0281331	0	1	0.14169
1550	ENSG00000189051_RNF222	0.011157	0.0275734	0	1	0.141707
1551	ENSG00000234224_TMEM229A	0.011163	0.025283	0	1	0.141707
1553	ENSG00000141013_GAS8	0.011212	0.0336138	0	1	0.14223
1554	ENSG00000278558_TMEM191B	0.011219	0.0266913	0	1	0.14223
1555	ENSG00000170634_ACYP2	0.011243	0.0211493	0	1	0.142441
1556	ENSG00000198074_AKR1B10	0.011271	0.0301943	0	1	0.142702
1557	ENSG00000264230_ANXA8L1	0.01128	0.0194465	0	1	0.142722
1558	ENSG00000181523_SGSH	0.01132	0.0258835	0	1	0.143134
1559	ENSG00000135245_HILPDA	0.011344	0.00995583	0	1	0.143313
1560	ENSG00000137845_ADAM10	0.011349	0.0214509	1	1	0.143313
1561	ENSG00000173110_HSPA6	0.011359	0.0284969	0	1	0.14334
1562	ENSG00000092208_GEMIN2	0.011366	0.0153625	0	1	0.14334
1563	ENSG00000150275_PCDH15	0.011379	0.0275357	0	1	0.14341
1564	ENSG00000197183_NOL4L	0.011393	0.0207998	0	1	0.143461
1565	ENSG00000118707_TGIF2	0.011398	0.0120178	0	1	0.143461
1567	ENSG00000136111_TBC1D4	0.011481	0.0263089	0	1	0.144412
1568	ENSG00000175711_B3GNTL1	0.011495	0.0235187	1	1	0.14445
1569	ENSG00000178363_CALML3	0.011499	0.016619	0	1	0.14445
1570	ENSG00000057608_GDI2	0.011535	0.0171092	0	1	0.144807
1571	ENSG00000136206_SPDYE1	0.011589	0.0186222	0	1	0.145371
1572	ENSG00000092200_RPGRIP1	0.011595	0.0286991	0	1	0.145371
1573	ENSG00000173338_KCNK7	0.011625	0.0198907	0	1	0.145653
1574	ENSG00000101213_PTK6	0.011641	0.0205016	0	1	0.145682
1575	ENSG00000244558_KCNK15-AS1	0.011648	0.0275883	0	1	0.145682
1576	ENSG00000129673_AANAT	0.01165	0.0205224	0	1	0.145682
1577	ENSG00000250709_CCDC169-SOHLH2	0.011667	0.0212663	0	1	0.145748
1578	ENSG00000269964_MEI4	0.011678	0.0221	0	1	0.145748
1579	ENSG00000240758_HILPDA-AS1	0.011678	0.0101094	0	1	0.145748
1581	ENSG00000171517_LPAR3	0.011701	0.0230403	0	1	0.145941
1582	ENSG00000212128_TAS2R13	0.011722	0.0128837	0	1	0.146108
1583	ENSG00000152785_BMP3	0.011759	0.032135	0	1	0.146474
1584	ENSG00000144229_THSD7B	0.011779	0.0336738	0	1	0.146629
1585	ENSG00000122477_LRRC39	0.011815	0.0243421	0	1	0.146982
1586	ENSG00000291129_PPIEL	0.011845	0.0162717	0	1	0.147145
1587	ENSG00000141012_GALNS	0.011847	0.0288853	0	1	0.147145
1588	ENSG00000235098_ANKRD65	0.011851	0.0356	0	1	0.147145
1589	ENSG00000173401_GLIPR1L1	0.01191	0.0176965	0	1	0.147782
1590	ENSG00000120948_TARDBP	0.011921	0.0232576	0	1	0.147823
1591	ENSG00000127022_CANX	0.011971	0.0270979	0	1	0.148348
1592	ENSG00000073861_TBX21	0.01207	0.0223144	1	1	0.149479
1593	ENSG00000148604_RGR	0.01208	0.0369823	0	1	0.149506
1594	ENSG00000152234_ATP5F1A	0.012094	0.0309566	0	1	0.149584
1595	ENSG00000160991_ORAI2	0.012126	0.0167283	0	1	0.149883
1596	ENSG00000121104_FAM117A	0.012149	0.0255167	0	1	0.150071
1597	ENSG00000170959_DCDC1	0.012175	0.0274641	0	1	0.150173
1598	ENSG00000234745_HLA-B	0.01218	0.0296521	1	1	0.150173
1599	ENSG00000120802_TMPO	0.012187	0.0298744	0	1	0.150173
1600	ENSG00000111860_CEP85L	0.012189	0.0360606	0	1	0.150173
1601	ENSG00000125740_FOSB	0.0122	0.0188465	0	1	0.150173
1602	ENSG00000184465_WDR27	0.012204	0.0298474	0	1	0.150173
1603	ENSG00000121895_TMEM156	0.012306	0.0403266	0	1	0.151332
1604	ENSG00000009790_TRAF3IP3	0.012359	0.0283261	0	1	0.151876
1605	ENSG00000185621_LMLN	0.012366	0.0247377	0	1	0.151876
1606	ENSG00000158296_SLC13A3	0.012383	0.0360101	0	1	0.151915
1607	ENSG00000205488_CALML3-AS1	0.012385	0.0201444	0	1	0.151915
1608	ENSG00000291064_RPL23AP7	0.012395	0.0163543	0	1	0.151941
1609	ENSG00000079974_RABL2B	0.012445	0.0156028	0	1	0.152373
1610	ENSG00000250302_LINC01618	0.012446	0.0182526	0	1	0.152373
1611	ENSG00000163464_CXCR1	0.012483	0.0342895	0	1	0.152659
1612	ENSG00000175548_ALG10B	0.012486	0.03601	0	1	0.152659
1613	ENSG00000215845_TSTD1	0.012496	0.0170212	0	1	0.152659
1614	ENSG00000161999_JMJD8	0.012504	0.0413707	0	1	0.152659
1615	ENSG00000153292_ADGRF1	0.012509	0.0316504	0	1	0.152659
1616	ENSG00000049089_COL9A2	0.012541	0.0329068	0	1	0.152953
1617	ENSG00000174899_SLC66A1L	0.012575	0.00589527	0	1	0.15321
1618	ENSG00000135218_CD36	0.012578	0.0286398	0	1	0.15321
1619	ENSG00000233885_YEATS2-AS1	0.012597	0.0117225	0	1	0.153344
1620	ENSG00000176438_SYNE3	0.012626	0.0396229	0	1	0.1536
1622	ENSG00000170419_VSTM2A	0.012652	0.0155034	0	1	0.153735
1623	ENSG00000244754_N4BP2L2	0.012653	0.0259838	1	1	0.153735
1624	ENSG00000183624_HMCES	0.012661	0.0349541	0	1	0.153735
1625	ENSG00000104880_ARHGEF18	0.012724	0.0319965	0	1	0.15433
1626	ENSG00000180881_CAPS2	0.012736	0.0308455	0	1	0.15433
1627	ENSG00000082293_COL19A1	0.01274	0.0291715	0	1	0.15433
1628	ENSG00000174938_SEZ6L2	0.012742	0.028631	0	1	0.15433
1629	ENSG00000169032_MAP2K1	0.012852	0.0102906	0	1	0.155564
1630	ENSG00000163605_PPP4R2	0.01288	0.0373963	0	1	0.155805
1631	ENSG00000164236_ANKRD33B	0.012902	0.0285058	0	1	0.155973
1632	ENSG00000166960_CCDC178	0.012991	0.023412	0	1	0.156951
1634	ENSG00000203668_CHML	0.013041	0.0265512	0	1	0.157456
1635	ENSG00000245848_CEBPA	0.013083	0.0250594	0	1	0.157864
1636	ENSG00000120708_TGFBI	0.01312	0.0345406	0	1	0.158173
1637	ENSG00000240204_SMKR1	0.013125	0.0216654	0	1	0.158173
1638	ENSG00000148700_ADD3	0.013153	0.0365501	0	1	0.158411
1639	ENSG00000157330_CFAP107	0.013173	0.0417277	0	1	0.158553
1640	ENSG00000155858_LSM11	0.013221	0.0270511	0	1	0.158981
1641	ENSG00000278662_GOLGA6L10	0.013225	0.0193759	0	1	0.158981
1642	ENSG00000050344_NFE2L3	0.01327	0.0415971	1	1	0.159422
1643	ENSG00000123342_MMP19	0.013288	0.0377583	0	1	0.159539
1644	ENSG00000248487_ABHD14A	0.013345	0.0334793	0	1	0.160123
1645	ENSG00000267467_APOC4	0.01338	0.00952649	1	1	0.160443
1646	ENSG00000242247_ARFGAP3	0.013397	0.0357927	0	1	0.160547
1647	ENSG00000259384_GH1	0.013415	0.0269651	0	1	0.160663
1648	ENSG00000143257_NR1I3	0.013468	0.0232524	1	1	0.161153
1649	ENSG00000152292_SH2D6	0.01348	0.0196926	0	1	0.161153
1650	ENSG00000163348_PYGO2	0.013481	0.0238205	0	1	0.161153
1651	ENSG00000272458_MIR432	0.013598	0.00615617	0	1	0.162298
1652	ENSG00000129566_TEP1	0.013599	0.0313687	0	1	0.162298
1653	ENSG00000106384_MOGAT3	0.013602	0.0332976	0	1	0.162298
1654	ENSG00000173137_ADCK5	0.013722	0.0197302	0	1	0.163586
1655	ENSG00000115419_GLS	0.013727	0.0284609	0	1	0.163586
1656	ENSG00000197603_CPLANE1	0.013758	0.0333321	0	1	0.163855
1657	ENSG00000179141_MTUS2-AS1	0.013782	0.0179007	0	1	0.164039
1658	ENSG00000275356_LINC03043	0.013872	0.00791427	0	1	0.165008
1659	ENSG00000166866_MYO1A	0.0139	0.03642	0	1	0.165209
1660	ENSG00000006659_LGALS14	0.013906	0.00438147	0	1	0.165209
1661	ENSG00000124786_SLC35B3	0.013941	0.025701	0	1	0.165523
1662	ENSG00000149054_ZNF215	0.01397	0.0382264	0	1	0.165765
1663	ENSG00000182183_SHISAL2A	0.013984	0.0279375	0	1	0.165774
1664	ENSG00000173145_NOC3L	0.013988	0.0405159	1	1	0.165774
1665	ENSG00000117592_PRDX6	0.014011	0.013933	0	1	0.165945
1666	ENSG00000184227_ACOT1	0.014024	0.0218087	0	1	0.165997
1667	ENSG00000035664_DAPK2	0.014034	0.0389626	0	1	0.166013
1668	ENSG00000144369_FAM171B	0.014062	0.0423991	0	1	0.166028
1669	ENSG00000166452_AKIP1	0.014064	0.0306118	0	1	0.166028
1670	ENSG00000089006_SNX5	0.014067	0.0326481	0	1	0.166028
1671	ENSG00000132849_PATJ	0.014079	0.0316534	0	1	0.166028
1672	ENSG00000100243_CYB5R3	0.014079	0.0455468	0	1	0.166028
1673	ENSG00000205744_DENND1C	0.014087	0.0324918	0	1	0.166028
1674	ENSG00000115750_TAF1B	0.014099	0.0320771	0	1	0.166068
1675	ENSG00000162894_FCMR	0.014158	0.0205872	0	1	0.166661
1676	ENSG00000176040_TMPRSS7	0.014195	0.0338561	0	1	0.166971
1677	ENSG00000169955_ZNF747	0.014211	0.0334239	0	1	0.166971
1678	ENSG00000224940_PRRT4	0.014219	0.0343423	0	1	0.166971
1679	ENSG00000103429_BFAR	0.014219	0.0365786	0	1	0.166971
1680	ENSG00000167612_ANKRD33	0.014232	0.0340928	0	1	0.167022
1682	ENSG00000143367_TUFT1	0.01449	0.0313425	0	1	0.169947
1683	ENSG00000254042_SLIT3-AS2	0.014524	0.0175057	0	1	0.170242
1684	ENSG00000154027_AK5	0.014539	0.0244045	0	1	0.170314
1685	ENSG00000163430_FSTL1	0.014572	0.022241	0	1	0.170597
1686	ENSG00000122678_POLM	0.014601	0.0376308	0	1	0.170833
1687	ENSG00000127472_PLA2G5	0.014625	0.0146036	0	1	0.17101
1688	ENSG00000114115_RBP1	0.014649	0.0342347	0	1	0.171141
1689	ENSG00000172023_REG1B	0.014654	0.0132676	0	1	0.171141
1690	ENSG00000152601_MBNL1	0.014668	0.0372339	0	1	0.171155
1691	ENSG00000171954_CYP4F22	0.014673	0.0408809	0	1	0.171155
1692	ENSG00000092068_SLC7A8	0.014725	0.033814	0	1	0.171658
1694	ENSG00000257495_KRT73-AS1	0.014792	0.0355475	0	1	0.172197
1695	ENSG00000162889_MAPKAPK2	0.014796	0.0352848	0	1	0.172197
1696	ENSG00000139344_AMDHD1	0.014798	0.0378365	0	1	0.172197
1697	ENSG00000188155_KRTAP10-6	0.014838	0.037153	0	1	0.172489
1698	ENSG00000188729_OSTN	0.014841	0.0145238	0	1	0.172489
1699	ENSG00000244094_SPRR2F	0.014924	0.00289952	0	1	0.173349
1700	ENSG00000188112_C6orf132	0.01494	0.0346561	0	1	0.17343
1701	ENSG00000180938_ZNF572	0.014963	0.0345807	0	1	0.173592
1702	ENSG00000267281_ATF7-NPFF	0.014996	0.0271642	0	1	0.173871
1703	ENSG00000101306_MYLK2	0.01501	0.0398718	0	1	0.173928
1704	ENSG00000204138_PHACTR4	0.01503	0.0473136	0	1	0.174055
1705	ENSG00000237763_AMY1A	0.015058	0.0177716	0	1	0.174087
1706	ENSG00000170509_HSD17B13	0.015059	0.0376986	0	1	0.174087
1707	ENSG00000123415_SMUG1	0.015062	0.0355735	0	1	0.174087
1708	ENSG00000203739_PRDX6-AS1	0.015081	0.0160436	0	1	0.174087
1709	ENSG00000124613_ZNF391	0.015093	0.0255329	0	1	0.174087
1710	ENSG00000114125_RNF7	0.015097	0.0109316	0	1	0.174087
1711	ENSG00000101363_MANBAL	0.0151	0.00789644	0	1	0.174087
1712	ENSG00000129244_ATP1B2	0.015105	0.0299895	1	1	0.174087
1713	ENSG00000188277_C15orf62	0.015119	0.0358314	0	1	0.174144
1714	ENSG00000170484_KRT74	0.015163	0.0369152	0	1	0.174547
1715	ENSG00000173531_MST1	0.015275	0.0348638	0	1	0.175731
1716	ENSG00000159423_ALDH4A1	0.015337	0.0467069	0	1	0.176234
1717	ENSG00000132394_EEFSEC	0.015337	0.0404464	0	1	0.176234
1718	ENSG00000121940_CLCC1	0.015365	0.039855	1	1	0.17645
1719	ENSG00000105877_DNAH11	0.015385	0.0178766	1	1	0.176575
1720	ENSG00000188771_PLET1	0.015395	0.0156565	0	1	0.176584
1721	ENSG00000120896_SORBS3	0.015411	0.0342504	0	1	0.176663
1722	ENSG00000152763_DNAI4	0.015423	0.0327787	0	1	0.176695
1723	ENSG00000160049_DFFA	0.015525	0.0379315	0	1	0.177758
1724	ENSG00000241878_PISD	0.015537	0.035646	0	1	0.17779
1725	ENSG00000108344_PSMD3	0.015554	0.0305767	1	1	0.177879
1726	ENSG00000196739_COL27A1	0.015569	0.0373376	0	1	0.177945
1727	ENSG00000187942_LDLRAD2	0.015599	0.0389011	0	1	0.178182
1728	ENSG00000275663_H4C7	0.015621	0.0111506	0	1	0.178327
1730	ENSG00000153789_CIBAR2	0.015688	0.0417972	0	1	0.178832
1731	ENSG00000134201_GSTM5	0.015689	0.0333785	1	1	0.178832
1732	ENSG00000183148_ANKRD20A2P	0.015693	0.00954464	0	1	0.178832
1733	ENSG00000189403_HMGB1	0.015717	0.0353837	1	1	0.178999
1734	ENSG00000188393_CLEC2A	0.01573	0.0386614	0	1	0.179005
1735	ENSG00000189127_ANKRD34B	0.015746	0.0260965	0	1	0.179005
1736	ENSG00000046604_DSG2	0.015751	0.0322888	0	1	0.179005
1737	ENSG00000131019_ULBP3	0.015757	0.0422327	0	1	0.179005
1738	ENSG00000197879_MYO1C	0.015764	0.0389115	0	1	0.179005
1739	ENSG00000205307_SAP25	0.015845	0.0143364	0	1	0.179819
1741	ENSG00000133106_EPSTI1	0.015862	0.0419528	0	1	0.179906
1742	ENSG00000171681_ATF7IP	0.015921	0.0418769	0	1	0.180469
1743	ENSG00000175868_CALCB	0.015948	0.0384209	0	1	0.180669
1744	ENSG00000205445_KRTAP10-2	0.015968	0.0143001	0	1	0.180789
1745	ENSG00000258325_ITFG2-AS1	0.015982	0.030973	0	1	0.180842
1746	ENSG00000163645_ERICH6	0.016076	0.047765	0	1	0.181798
1747	ENSG00000158315_RHBDL2	0.016103	0.0401413	0	1	0.181997
1748	ENSG00000197982_C1orf122	0.016124	0.0282511	0	1	0.182127
1749	ENSG00000177853_ZNF518A	0.016146	0.0363385	0	1	0.182269
1750	ENSG00000148516_ZEB1	0.016168	0.0381326	0	1	0.182378
1751	ENSG00000188175_HEPACAM2	0.016176	0.0404814	0	1	0.182378
1752	ENSG00000130707_ASS1	0.016184	0.0386458	0	1	0.182378
1753	ENSG00000162747_FCGR3B	0.016202	0.0286318	1	1	0.182474
1754	ENSG00000166046_TCP11L2	0.016213	0.0440639	0	1	0.182491
1755	ENSG00000278845_MRPL45	0.016387	0.0513476	0	1	0.184324
1756	ENSG00000197312_DDI2	0.016395	0.0308337	0	1	0.184324
1757	ENSG00000182533_CAV3	0.016416	0.036503	0	1	0.184453
1758	ENSG00000103546_SLC6A2	0.016456	0.0354868	0	1	0.184669
1759	ENSG00000136235_GPNMB	0.016462	0.0458113	0	1	0.184669
1760	ENSG00000120262_CCDC170	0.016464	0.0361629	1	1	0.184669
1761	ENSG00000095383_TBC1D2	0.0165	0.0376315	0	1	0.184965
1762	ENSG00000075826_SEC31B	0.016519	0.0407594	0	1	0.18507
1763	ENSG00000145725_PPIP5K2	0.016536	0.0371802	0	1	0.185153
1764	ENSG00000159763_PIP	0.016606	0.021047	0	1	0.185829
1765	ENSG00000138892_TTLL8	0.016627	0.0478889	0	1	0.185956
1766	ENSG00000237651_C2orf74	0.016649	0.0194807	0	1	0.186094
1767	ENSG00000110060_PUS3	0.016672	0.0373508	0	1	0.186243
1768	ENSG00000225572_DOCK4-AS1	0.016692	0.01218	0	1	0.186359
1769	ENSG00000179546_HTR1D	0.016761	0.0337429	0	1	0.187021
1770	ENSG00000142973_CYP4B1	0.016773	0.0496881	0	1	0.187046
1771	ENSG00000161265_U2AF1L4	0.016854	0.0319674	0	1	0.187841
1772	ENSG00000169607_CKAP2L	0.016866	0.0396309	0	1	0.187866
1773	ENSG00000131409_LRRC4B	0.016939	0.0291991	0	1	0.18857
1774	ENSG00000151812_SLC35F4	0.016951	0.033537	0	1	0.188595
1775	ENSG00000143398_PIP5K1A	0.017025	0.0297795	0	1	0.189309
1776	ENSG00000188811_NHLRC3	0.017073	0.0387595	0	1	0.189733
1777	ENSG00000133678_TMEM254	0.0171	0.02292	0	1	0.18986
1778	ENSG00000134538_SLCO1B1	0.017113	0.0488494	1	1	0.18986
1779	ENSG00000136918_WDR38	0.017114	0.0408876	0	1	0.18986
1780	ENSG00000104341_LAPTM4B	0.017187	0.0456628	0	1	0.19056
1781	ENSG00000203797_DDO	0.017201	0.0406616	0	1	0.190606
1782	ENSG00000198920_KIAA0753	0.017246	0.0442405	1	1	0.190994
1783	ENSG00000150681_RGS18	0.017341	0.0225687	0	1	0.191827
1784	ENSG00000175376_EIF1AD	0.017345	0.0164344	0	1	0.191827
1785	ENSG00000145700_ANKRD31	0.017351	0.0402129	1	1	0.191827
1786	ENSG00000011132_APBA3	0.017369	0.044632	0	1	0.191915
1787	ENSG00000225506_CYP4A22-AS1	0.017387	0.0406339	0	1	0.192004
1788	ENSG00000166823_MESP1	0.017418	0.0333994	0	1	0.192236
1789	ENSG00000261594_TPBGL	0.017438	0.0347564	0	1	0.192347
1790	ENSG00000137574_TGS1	0.017472	0.0404155	0	1	0.192612
1791	ENSG00000185177_ZNF479	0.017504	0.0548254	0	1	0.192722
1792	ENSG00000188707_ZBED10P	0.017505	0.0452767	0	1	0.192722
1793	ENSG00000110696_C11orf58	0.017521	0.0118027	0	1	0.192722
1794	ENSG00000042980_ADAM28	0.017522	0.0399384	0	1	0.192722
1795	ENSG00000107959_PITRM1	0.017608	0.0423322	0	1	0.193557
1797	ENSG00000101695_RNF125	0.017625	0.0413576	0	1	0.193634
1798	ENSG00000143479_DYRK3	0.017691	0.0390287	0	1	0.194248
1799	ENSG00000205143_ARID3C	0.017741	0.0421367	0	1	0.194686
1800	ENSG00000227392_HPN-AS1	0.017784	0.0272771	0	1	0.195047
1801	ENSG00000242114_MTFP1	0.01782	0.0210412	0	1	0.195331
1802	ENSG00000130208_APOC1	0.017857	0.0110618	1	1	0.195512
1803	ENSG00000205177_C11orf91	0.017863	0.0281147	0	1	0.195512
1804	ENSG00000173578_XCR1	0.017867	0.0255122	0	1	0.195512
1805	ENSG00000171132_PRKCE	0.017885	0.0448804	1	1	0.195575
1806	ENSG00000184985_SORCS2	0.017893	0.0446861	1	1	0.195575
1807	ENSG00000162877_PM20D1	0.017969	0.0409562	0	1	0.196294
1808	ENSG00000226200_SGMS1-AS1	0.01804	0.0111225	0	1	0.196958
1809	ENSG00000075340_ADD2	0.018083	0.0452564	0	1	0.197316
1810	ENSG00000172508_CARNS1	0.018121	0.0391708	0	1	0.197618
1811	ENSG00000269420_PLA2G4C-AS1	0.01816	0.0248589	0	1	0.197932
1812	ENSG00000173456_RNF26	0.018193	0.0258022	0	1	0.198179
1813	ENSG00000146535_GNA12	0.018226	0.022254	0	1	0.198369
1814	ENSG00000032742_IFT88	0.018231	0.0326458	0	1	0.198369
1815	ENSG00000268592_RAET1E-AS1	0.018273	0.0479357	0	1	0.198714
1816	ENSG00000177888_ZBTB41	0.018338	0.0394409	1	1	0.19925
1817	ENSG00000170037_CNTROB	0.018343	0.0452331	0	1	0.19925
1818	ENSG00000198874_TYW1	0.018362	0.0402249	0	1	0.199254
1819	ENSG00000230510_PPP5D1P	0.018364	0.0159083	1	1	0.199254
1820	ENSG00000007314_SCN4A	0.018426	0.0396584	0	1	0.199814
1821	ENSG00000161692_DBF4B	0.018437	0.0241105	0	1	0.199821
1822	ENSG00000205221_VIT	0.018458	0.0468953	0	1	0.199936
1823	ENSG00000081307_UBA5	0.018474	0.0429414	0	1	0.199997
1824	ENSG00000164733_CTSB	0.018493	0.0464217	1	1	0.20009
1825	ENSG00000172869_DMXL1	0.018593	0.0397725	0	1	0.200803
1826	ENSG00000284154_MIR3605	0.018598	0.00813391	0	1	0.200803
1827	ENSG00000183260_ABHD16B	0.018602	0.0420023	0	1	0.200803
1828	ENSG00000163395_IGFN1	0.018603	0.0406463	0	1	0.200803
1829	ENSG00000122862_SRGN	0.018611	0.0206513	0	1	0.200803
1830	ENSG00000138653_NDST4	0.018685	0.0379065	0	1	0.201489
1831	ENSG00000226807_MROH5	0.018702	0.0117854	0	1	0.201559
1832	ENSG00000158258_CLSTN2	0.018738	0.0473662	0	1	0.201834
1833	ENSG00000185164_NOMO2	0.018776	0.0437086	0	1	0.20213
1834	ENSG00000061337_LZTS1	0.018796	0.0473644	0	1	0.202233
1835	ENSG00000187957_DNER	0.018832	0.048622	0	1	0.202507
1836	ENSG00000159082_SYNJ1	0.019001	0.0415493	0	1	0.20421
1837	ENSG00000164406_LEAP2	0.019035	0.0264664	0	1	0.204369
1838	ENSG00000054118_THRAP3	0.019037	0.0415846	0	1	0.204369
1839	ENSG00000145241_CENPC	0.019049	0.0284607	0	1	0.204384
1840	ENSG00000184056_VPS33B	0.019115	0.0458277	0	1	0.204896
1841	ENSG00000108651_UTP6	0.019118	0.0475637	0	1	0.204896
1842	ENSG00000197380_DACT3	0.019285	0.0321125	0	1	0.206571
1843	ENSG00000161513_FDXR	0.019315	0.0431652	0	1	0.206778
1844	ENSG00000108242_CYP2C18	0.019427	0.043155	0	1	0.207719
1845	ENSG00000105479_ODAD1	0.019435	0.0461679	0	1	0.207719
1846	ENSG00000178234_GALNT11	0.019443	0.0497707	0	1	0.207719
1847	ENSG00000143819_EPHX1	0.019446	0.0447696	0	1	0.207719
1848	ENSG00000168591_TMUB2	0.019502	0.0493686	0	1	0.208201
1849	ENSG00000182591_KRTAP11-1	0.019593	0.0501834	0	1	0.209057
1850	ENSG00000104129_DNAJC17	0.019651	0.0409108	0	1	0.209531
1851	ENSG00000183401_CCDC159	0.019665	0.033712	1	1	0.209531
1852	ENSG00000156970_BUB1B	0.01967	0.043047	0	1	0.209531
1853	ENSG00000065371_ROPN1	0.019703	0.0209555	0	1	0.209766
1854	ENSG00000116977_LGALS8	0.019766	0.0475812	0	1	0.210321
1855	ENSG00000099377_HSD3B7	0.019823	0.0437025	0	1	0.210811
1856	ENSG00000188375_H3-5	0.019855	0.0258244	0	1	0.211035
1857	ENSG00000131183_SLC34A1	0.019888	0.0548139	0	1	0.211269
1858	ENSG00000260428_SCX	0.019917	0.0272478	0	1	0.21145
1859	ENSG00000104472_CHRAC1	0.019927	0.0251954	0	1	0.21145
1860	ENSG00000198331_HYLS1	0.019967	0.0542483	0	1	0.211758
1861	ENSG00000128567_PODXL	0.019983	0.0212435	0	1	0.211811
1862	ENSG00000135426_TESPA1	0.020066	0.05012	0	1	0.212574
1863	ENSG00000149418_ST14	0.020088	0.0442716	0	1	0.212647
1864	ENSG00000044459_CNTLN	0.020095	0.044831	0	1	0.212647
1865	ENSG00000148841_ITPRIP	0.020251	0.0494009	0	1	0.214074
1866	ENSG00000266173_STRADA	0.020252	0.0529446	0	1	0.214074
1867	ENSG00000101188_NTSR1	0.020344	0.0462433	1	1	0.214754
1868	ENSG00000170454_KRT75	0.020354	0.0550278	0	1	0.214754
1869	ENSG00000081052_COL4A4	0.020357	0.0531585	0	1	0.214754
1870	ENSG00000151892_GFRA1	0.020361	0.0570177	0	1	0.214754
1871	ENSG00000160588_MPZL3	0.020385	0.0442063	0	1	0.21489
1872	ENSG00000213742_ZNF337-AS1	0.0204	0.0475838	0	1	0.214931
1873	ENSG00000118482_PHF3	0.020414	0.0461766	0	1	0.214961
1874	ENSG00000004776_HSPB6	0.020437	0.0305765	0	1	0.214968
1875	ENSG00000100162_CENPM	0.020437	0.0242832	0	1	0.214968
1876	ENSG00000135637_CCDC142	0.02047	0.049714	0	1	0.215197
1877	ENSG00000196865_NHLRC2	0.020532	0.0472218	1	1	0.215732
1878	ENSG00000235652_EPM2A-DT	0.020556	0.0414906	0	1	0.215853
1879	ENSG00000266265_KLF14	0.020566	0.024721	1	1	0.215853
1880	ENSG00000125551_PLGLB2	0.020584	0.0145998	0	1	0.215925
1881	ENSG00000176974_SHMT1	0.020652	0.0483577	0	1	0.21652
1882	ENSG00000007255_TRAPPC6A	0.020726	0.0451888	0	1	0.217178
1883	ENSG00000065243_PKN2	0.020762	0.0458595	0	1	0.217437
1884	ENSG00000136114_THSD1	0.020798	0.048592	0	1	0.217696
1885	ENSG00000135956_TMEM127	0.020837	0.030194	0	1	0.21793
1886	ENSG00000014914_MTMR11	0.020843	0.0401256	0	1	0.21793
1887	ENSG00000108064_TFAM	0.020895	0.0144689	0	1	0.218355
1888	ENSG00000100376_FAM118A	0.020919	0.0618925	0	1	0.218487
1889	ENSG00000185664_PMEL	0.020933	0.0490775	0	1	0.218515
1890	ENSG00000113810_SMC4	0.021	0.0512356	0	1	0.219096
1891	ENSG00000012061_ERCC1	0.021086	0.0527864	1	1	0.219874
1892	ENSG00000140280_LYSMD2	0.021098	0.0622077	0	1	0.21988
1893	ENSG00000171811_CFAP46	0.02121	0.0464787	0	1	0.220913
1894	ENSG00000197838_CYP2A13	0.02122	0.0461717	0	1	0.220913
1895	ENSG00000102678_FGF9	0.021266	0.0177611	0	1	0.221272
1897	ENSG00000100678_SLC8A3	0.021289	0.048716	0	1	0.221345
1898	ENSG00000189157_FAM47E	0.021296	0.0592315	0	1	0.221345
1899	ENSG00000175768_TOMM5	0.021332	0.0126785	0	1	0.2216
1900	ENSG00000162039_MEIOB	0.021405	0.0529472	0	1	0.222238
1901	ENSG00000146574_CCZ1B	0.021467	0.0355711	0	1	0.222762
1902	ENSG00000100422_CERK	0.021525	0.0540785	0	1	0.223212
1903	ENSG00000020256_ZFP64	0.021541	0.0438945	0	1	0.223212
1904	ENSG00000124557_BTN1A1	0.021557	0.0367445	0	1	0.223212
1905	ENSG00000163632_C3orf49	0.021564	0.0205523	0	1	0.223212
1906	ENSG00000213563_C8orf82	0.021583	0.0333893	0	1	0.223212
1907	ENSG00000100325_ASCC2	0.021598	0.0466489	1	1	0.223212
1908	ENSG00000120647_CCDC77	0.021601	0.049504	0	1	0.223212
1909	ENSG00000172382_PRSS27	0.021603	0.045167	0	1	0.223212
1910	ENSG00000118496_FBXO30	0.021617	0.0437648	0	1	0.223237
1911	ENSG00000082196_C1QTNF3	0.02167	0.0283439	0	1	0.223538
1912	ENSG00000183780_SLC35F3	0.021676	0.0410607	0	1	0.223538
1913	ENSG00000119943_PYROXD2	0.021681	0.0453778	0	1	0.223538
1914	ENSG00000130684_ZNF337	0.021719	0.0482766	0	1	0.22381
1915	ENSG00000112599_GUCA1B	0.021762	0.0357488	0	1	0.223968
1916	ENSG00000146373_RNF217	0.021765	0.0529123	0	1	0.223968
1917	ENSG00000167508_MVD	0.021782	0.0447202	0	1	0.223968
1918	ENSG00000070540_WIPI1	0.021783	0.041607	0	1	0.223968
1919	ENSG00000272968_RBAK-RBAKDN	0.021798	0.040957	0	1	0.223968
1920	ENSG00000221883_ARIH2OS	0.021804	0.0150614	0	1	0.223968
1921	ENSG00000100100_PIK3IP1	0.021844	0.039448	0	1	0.224259
1922	ENSG00000204172_AGAP9	0.021881	0.0164926	0	1	0.224519
1923	ENSG00000231887_PRH1	0.021939	0.0561831	0	1	0.224899
1924	ENSG00000198435_NRARP	0.021943	0.0183602	0	1	0.224899
1925	ENSG00000196873_ZNG1C	0.021953	0.0357375	0	1	0.224899
1926	ENSG00000117308_GALE	0.021971	0.0393246	0	1	0.224963
1927	ENSG00000224903_RNF32-AS1	0.021998	0.0256682	0	1	0.224994
1928	ENSG00000138109_CYP2C9	0.022004	0.0468317	0	1	0.224994
1929	ENSG00000205213_LGR4	0.022009	0.0517403	0	1	0.224994
1930	ENSG00000173930_SLCO4C1	0.022057	0.0410645	0	1	0.225365
1931	ENSG00000135631_RAB11FIP5	0.022132	0.0432118	0	1	0.226011
1932	ENSG00000173237_C11orf86	0.022145	0.0211885	0	1	0.226024
1933	ENSG00000159588_CCDC17	0.022173	0.053749	0	1	0.22619
1934	ENSG00000105289_TJP3	0.022228	0.045906	0	1	0.226632
1935	ENSG00000067167_TRAM1	0.02229	0.0421412	0	1	0.227143
1936	ENSG00000253309_SERPINE3	0.022306	0.0345455	0	1	0.227186
1937	ENSG00000178538_CA8	0.022352	0.0310497	0	1	0.227535
1939	ENSG00000151422_FER	0.022394	0.0510065	0	1	0.227842
1940	ENSG00000198721_ECI2	0.022412	0.0452768	0	1	0.227845
1941	ENSG00000004478_FKBP4	0.022418	0.0389685	0	1	0.227845
1942	ENSG00000171772_SYCE1	0.022456	0.0338152	0	1	0.228111
1943	ENSG00000180043_GARIN5B	0.022487	0.0542268	0	1	0.228197
1944	ENSG00000171246_NPTX1	0.022495	0.0425418	0	1	0.228197
1945	ENSG00000067704_IARS2	0.0225	0.0559798	0	1	0.228197
1946	ENSG00000108556_CHRNE	0.022513	0.0459229	0	1	0.228209
1947	ENSG00000255346_NOX5	0.02253	0.050862	0	1	0.228261
1948	ENSG00000173769_TOPAZ1	0.02263	0.0559817	0	1	0.229154
1949	ENSG00000133619_KRBA1	0.022715	0.0544283	0	1	0.229894
1950	ENSG00000171488_LRRC8C	0.02274	0.0459325	0	1	0.230026
1951	ENSG00000112559_MDFI	0.022794	0.0292179	0	1	0.230451
1952	ENSG00000072954_TMEM38A	0.022823	0.0327859	0	1	0.230624
1953	ENSG00000104324_CPQ	0.022841	0.0524775	0	1	0.230685
1954	ENSG00000013810_TACC3	0.022893	0.0479421	0	1	0.231089
1956	ENSG00000197961_ZNF121	0.023088	0.0185374	0	1	0.232934
1957	ENSG00000258334_TROAP-AS1	0.0231	0.0533738	0	1	0.232934
1958	ENSG00000181045_SLC26A11	0.023116	0.0413838	0	1	0.232973
1959	ENSG00000156467_UQCRB	0.023216	0.0234855	0	1	0.233859
1960	ENSG00000213928_IRF9	0.023238	0.0274213	0	1	0.233958
1961	ENSG00000077616_NAALAD2	0.023283	0.0516283	0	1	0.234289
1962	ENSG00000181924_COA4	0.023317	0.021501	0	1	0.234447
1963	ENSG00000113924_HGD	0.023323	0.0514382	0	1	0.234447
1964	ENSG00000197124_ZNF682	0.023358	0.0290847	0	1	0.234634
1965	ENSG00000100346_CACNA1I	0.023366	0.0539461	0	1	0.234634
1966	ENSG00000134057_CCNB1	0.023465	0.0348087	0	1	0.235505
1967	ENSG00000232712_KIZ-AS1	0.023507	0.0401011	0	1	0.235804
1968	ENSG00000167394_ZNF668	0.023522	0.0436205	1	1	0.235832
1969	ENSG00000186049_KRT73	0.02356	0.0497286	0	1	0.23609
1970	ENSG00000215547_DEFB115	0.023583	0.0203439	0	1	0.236198
1971	ENSG00000110455_ACCS	0.023603	0.0435532	0	1	0.236275
1972	ENSG00000139973_SYT16	0.023624	0.0406101	0	1	0.236363
1973	ENSG00000104218_CSPP1	0.023649	0.046793	0	1	0.23649
1974	ENSG00000256150_ITFG2-AS1	0.023679	0.0459996	0	1	0.236667
1975	ENSG00000166881_NEMP1	0.02374	0.0316657	0	1	0.237154
1976	ENSG00000089775_ZBTB25	0.02386	0.0475021	0	1	0.238229
1977	ENSG00000134258_VTCN1	0.023894	0.0577887	0	1	0.238381
1978	ENSG00000159259_CHAF1B	0.0239	0.0547712	0	1	0.238381
1979	ENSG00000068976_PYGM	0.023917	0.0488453	0	1	0.238384
1980	ENSG00000179630_LACC1	0.023925	0.0189764	0	1	0.238384
1981	ENSG00000124568_SLC17A1	0.023949	0.0565359	0	1	0.2385
1982	ENSG00000047936_ROS1	0.024043	0.0452776	0	1	0.239312
1983	ENSG00000197134_ZNF257	0.024135	0.0348062	0	1	0.240104
1984	ENSG00000139970_RTN1	0.024157	0.0561436	0	1	0.240116
1985	ENSG00000241123_KRTAP10-5	0.024172	0.0322356	0	1	0.240116
1986	ENSG00000163634_THOC7	0.024175	0.0213048	0	1	0.240116
1987	ENSG00000229833_PET100	0.024186	0.0520326	0	1	0.240116
1988	ENSG00000138035_PNPT1	0.024236	0.0596489	0	1	0.240488
1989	ENSG00000142619_PADI3	0.02425	0.0581287	0	1	0.240503
1990	ENSG00000144278_GALNT13	0.024288	0.0493446	0	1	0.240756
1991	ENSG00000291145_PPP5D1P	0.024375	0.0414975	1	1	0.24143
1992	ENSG00000204261_PSMB8-AS1	0.024381	0.028713	0	1	0.24143
1993	ENSG00000162745_OLFML2B	0.02444	0.0607134	0	1	0.241447
1994	ENSG00000134852_CLOCK	0.024457	0.0474476	0	1	0.241447
1995	ENSG00000105619_TFPT	0.024458	0.0413107	0	1	0.241447
1996	ENSG00000115306_SPTBN1	0.02446	0.0470258	0	1	0.241447
1997	ENSG00000074935_TUBE1	0.024464	0.0466552	0	1	0.241447
1998	ENSG00000183421_RIPK4	0.024469	0.0561979	0	1	0.241447
1999	ENSG00000239523_MYLK-AS1	0.024474	0.0422681	0	1	0.241447
2000	ENSG00000146587_RBAK	0.024483	0.0443928	0	1	0.241447
2001	ENSG00000177599_ZNF491	0.024556	0.0492008	0	1	0.242043
2002	ENSG00000178935_ZNF552	0.024585	0.0326262	0	1	0.242205
2003	ENSG00000113068_PFDN1	0.024701	0.0143555	0	1	0.243223
2004	ENSG00000165816_VWA2	0.024745	0.0425039	0	1	0.243532
2005	ENSG00000165046_LETM2	0.024792	0.0555959	0	1	0.243824
2006	ENSG00000162746_FCRLB	0.0248	0.0573495	0	1	0.243824
2007	ENSG00000213906_LTB4R2	0.024873	0.0642253	0	1	0.244417
2008	ENSG00000147647_DPYS	0.024938	0.057194	0	1	0.24478
2009	ENSG00000204640_NMS	0.024946	0.0368967	0	1	0.24478
2010	ENSG00000096996_IL12RB1	0.024948	0.048673	0	1	0.24478
2011	ENSG00000198517_MAFK	0.025012	0.0268248	0	1	0.245283
2012	ENSG00000131355_ADGRE3	0.025091	0.0492501	0	1	0.245933
2013	ENSG00000115221_ITGB6	0.025203	0.0545303	0	1	0.246905
2014	ENSG00000170209_ANKK1	0.025221	0.0559034	0	1	0.246956
2015	ENSG00000167995_BEST1	0.025234	0.053559	0	1	0.246957
2016	ENSG00000132964_CDK8	0.025349	0.0216836	0	1	0.247902
2017	ENSG00000196372_ASB13	0.025357	0.0496904	0	1	0.247902
2018	ENSG00000100228_RAB36	0.02537	0.0434226	0	1	0.247902
2019	ENSG00000144579_CTDSP1	0.025382	0.0422801	1	1	0.247902
2021	ENSG00000175305_CCNE2	0.025426	0.0396019	0	1	0.248206
2022	ENSG00000233016_SNHG7	0.025472	0.0466035	0	1	0.248356
2023	ENSG00000141577_CEP131	0.025472	0.0495747	0	1	0.248356
2024	ENSG00000146576_INTS15	0.02548	0.0643689	0	1	0.248356
2025	ENSG00000180155_LYNX1	0.02553	0.0261119	0	1	0.248717
2026	ENSG00000142634_EFHD2	0.025604	0.0548679	0	1	0.249312
2027	ENSG00000264424_MYH4	0.025624	0.0515257	0	1	0.249381
2028	ENSG00000086062_B4GALT1	0.025668	0.0396444	0	1	0.24949
2029	ENSG00000162188_GNG3	0.02567	0.00903099	0	1	0.24949
2030	ENSG00000166455_C16orf46	0.02568	0.0622545	0	1	0.24949
2032	ENSG00000179431_FJX1	0.025687	0.0599744	0	1	0.24949
2033	ENSG00000169136_ATF5	0.025705	0.0483464	0	1	0.249539
2034	ENSG00000168944_CEP120	0.02581	0.06145	1	1	0.250287
2035	ENSG00000153406_NMRAL1	0.025813	0.0584828	0	1	0.250287
2036	ENSG00000135960_EDAR	0.025821	0.0557074	0	1	0.250287
2037	ENSG00000052126_PLEKHA5	0.025858	0.0499254	0	1	0.250327
2038	ENSG00000137273_FOXF2	0.025902	0.0407922	0	1	0.250327
2039	ENSG00000260979_USP7-AS1	0.02591	0.00902999	0	1	0.250327
2040	ENSG00000076928_ARHGEF1	0.025915	0.0528501	0	1	0.250327
2041	ENSG00000189366_ALG1L1P	0.025924	0.055653	0	1	0.250327
2042	ENSG00000184828_ZBTB7C	0.025924	0.053803	0	1	0.250327
2043	ENSG00000198417_MT1F	0.025925	0.024519	1	1	0.250327
2044	ENSG00000149792_MRPL49	0.025929	0.0327151	0	1	0.250327
2045	ENSG00000147697_GSDMC	0.025986	0.0595271	0	1	0.250751
2046	ENSG00000182481_KPNA2	0.026009	0.0602127	1	1	0.250848
2047	ENSG00000165417_GTF2A1	0.026109	0.0210272	0	1	0.251686
[truncated: 17,271 more rows]

## Sheet: GT60
	Gene	P_Value	std	gwas	bonf_adj	fdr_adj	panelapp
0	ENSG00000169174_PCSK9	1.61e-30	5.05e-29	1	3.09378e-26	3.09378e-26	1
1	ENSG00000130203_APOE	5.29e-30	1.18e-28	1	1.01653e-25	5.08263e-26	1
2	ENSG00000162723_SLAMF9	1.15e-11	1.01e-10	0	2.20984e-07	7.36613e-08
3	ENSG00000204510_PRAMEF7	1.15e-10	8.39e-10	0	2.20984e-06	5.5246e-07
4	ENSG00000130164_LDLR	2.1e-10	2.95e-09	1	4.03536e-06	8.07072e-07	1
5	ENSG00000205649_HTN3	1.23e-09	6.8e-09	0	2.36357e-05	3.62359e-06
6	ENSG00000212724_KRTAP2-3	1.32e-09	1.37e-08	0	2.53651e-05	3.62359e-06
7	ENSG00000188095_MESP2	7.13e-09	1.1e-07	0	0.00013701	1.62375e-05
8	ENSG00000128284_APOL3	8.09e-09	6.09e-08	1	0.000155457	1.62375e-05
9	ENSG00000137434_C6orf52	8.45e-09	9.47e-08	0	0.000162375	1.62375e-05
10	ENSG00000215454_KRTAP10-4	2.46e-08	4.8e-07	0	0.000472714	4.2974e-05
11	ENSG00000164296_TIGD6	6.98e-08	7.25e-07	0	0.00134128	0.000111773
12	ENSG00000158234_FAIM	7.76e-08	7.36e-07	0	0.00149116	0.000114705
13	ENSG00000213996_TM6SF2	1.04e-07	9.2e-07	1	0.00199846	0.000138355
14	ENSG00000139190_VAMP1	1.08e-07	7.36e-07	0	0.00207533	0.000138355
15	ENSG00000100079_LGALS2	1.24e-07	6.55e-07	0	0.00238278	0.000148924
16	ENSG00000164175_SLC45A2	1.51e-07	1.04e-06	0	0.00290162	0.000165471
17	ENSG00000175894_TSPEAR	1.55e-07	2.01e-06	0	0.00297848	0.000165471
18	ENSG00000185662_SMIM23	1.65e-07	1.27e-06	0	0.00317064	0.000166876
19	ENSG00000120885_CLU	2.02e-07	1.23e-06	0	0.00388163	0.000194082
20	ENSG00000177425_PAWR	2.91e-07	2.25e-06	0	0.00559186	0.000266279
21	ENSG00000157110_RBPMS	3.64e-07	2.12e-06	0	0.00699462	0.000317937
22	ENSG00000167104_BPIFB6	3.86e-07	7.16e-06	0	0.00741738	0.000322495
23	ENSG00000155918_RAET1L	5.21e-07	2.76e-06	0	0.0100115	0.000417147
24	ENSG00000102468_HTR2A	7.41e-07	4.23e-06	0	0.0142391	0.000569562
25	ENSG00000115523_GNLY	9.43e-07	3.75e-06	0	0.0181207	0.00069695
26	ENSG00000187736_NHEJ1	1.31e-06	9.8e-06	0	0.025173	0.000932332
27	ENSG00000130222_GADD45G	1.39e-06	4.43e-06	1	0.0267102	0.000953937
28	ENSG00000141505_ASGR1	1.52e-06	8.53e-06	1	0.0292083	0.00100718
29	ENSG00000221837_KRTAP10-9	2.03e-06	1.12e-05	0	0.0390085	0.00130028
30	ENSG00000188672_RHCE	2.17e-06	1.57e-05	1	0.0416987	0.00134512
31	ENSG00000231738_TSPAN19	2.4e-06	8.69e-06	0	0.0461184	0.00143829
32	ENSG00000250479_CHCHD10	2.47e-06	1.92e-05	0	0.0474635	0.00143829
33	ENSG00000146839_ZAN	3.27e-06	3.53e-06	1	0.0628363	0.00184813
34	ENSG00000290615_RAB6C-AS1	3.45e-06	9.32e-06	0	0.0662952	0.00188424
35	ENSG00000131050_BPIFA2	3.53e-06	2.29e-05	0	0.0678325	0.00188424
36	ENSG00000136169_SETDB2	4.25e-06	2.6e-05	1	0.081668	0.00220724
37	ENSG00000197558_SSPOP	5.74e-06	4.36e-05	0	0.1103	0.00290263
38	ENSG00000125999_BPIFB1	6.34e-06	5.41e-05	0	0.121829	0.00312383
39	ENSG00000204010_IFIT1B	6.75e-06	6.56e-05	0	0.129708	0.0032427
40	ENSG00000183066_WBP2NL	6.94e-06	5.44e-05	1	0.133359	0.00325266
42	ENSG00000196247_ZNF107	7.47e-06	0.000162332	0	0.143544	0.0033561
43	ENSG00000171747_LGALS4	7.51e-06	4.81e-05	0	0.144312	0.0033561
44	ENSG00000179674_ARL14	7.95e-06	5e-05	0	0.152767	0.00347198
45	ENSG00000189045_ANKDD1B	8.37e-06	6.48e-05	1	0.160838	0.00353407
46	ENSG00000165626_BEND7	8.46e-06	5.5e-05	0	0.162567	0.00353407
47	ENSG00000150636_CCDC102B	8.79e-06	7.39e-05	0	0.168909	0.0035938
49	ENSG00000111863_ADTRP	1.03e-05	3.7e-05	1	0.197925	0.00412343
50	ENSG00000204595_DPRX	1.78e-05	5.4e-05	0	0.342045	0.00693283
51	ENSG00000183640_KRTAP8-1	1.81e-05	2.32e-05	0	0.34781	0.00693283
52	ENSG00000267206_LCN6	1.84e-05	8.06e-05	0	0.353574	0.00693283
53	ENSG00000222014_RAB6C	2.15e-05	5.87e-05	0	0.413144	0.00794508
54	ENSG00000002933_TMEM176A	2.32e-05	0.000204751	0	0.445811	0.00841153
55	ENSG00000154723_ATP5PF	2.66e-05	6.79e-05	0	0.511146	0.00946566
56	ENSG00000132821_VSTM2L	2.72e-05	0.00015987	0	0.522675	0.00950319
57	ENSG00000131507_NDFIP1	2.82e-05	7.78e-05	0	0.541891	0.00967663
58	ENSG00000164929_BAALC	3.09e-05	0.000139837	0	0.593774	0.0104171
59	ENSG00000118292_C1orf54	3.16e-05	7.8e-05	0	0.607226	0.0104694
60	ENSG00000160318_CLDND2	3.27e-05	0.000266438	0	0.628363	0.0106502
61	ENSG00000215712_TMEM242	3.47e-05	0.00015286	0	0.666795	0.0111133
62	ENSG00000181619_GPR135	3.57e-05	0.000149872	0	0.686011	0.0112461
63	ENSG00000214860_EVPLL	3.69e-05	0.000204442	0	0.70907	0.0114366
64	ENSG00000171396_KRTAP4-4	3.8e-05	0.000289128	0	0.730208	0.0115906
65	ENSG00000244482_LILRA6	4e-05	0.000173958	0	0.76864	0.01201
66	ENSG00000105053_VRK3	4.73e-05	0.000274357	0	0.908917	0.0139833
67	ENSG00000131203_IDO1	5.2e-05	0.000280184	0	0.999232	0.0151399
68	ENSG00000104343_UBE2W	5.38e-05	0.000345779	0	1	0.0154302
69	ENSG00000233087_RAB6D	5.5e-05	0.000213611	0	1	0.0155424
70	ENSG00000205549_LINC03041	5.71e-05	0.000203984	0	1	0.0159019
71	ENSG00000221803_SNORD23	5.88e-05	5.26e-05	0	1	0.0161414
72	ENSG00000178597_PSAPL1	6.15e-05	0.000575826	0	1	0.0166448
73	ENSG00000120833_SOCS2	6.62e-05	0.000153138	0	1	0.017668
74	ENSG00000163554_SPTA1	6.88e-05	0.000416117	1	1	0.0181104
75	ENSG00000267254_ZNF790-AS1	7.09e-05	0.000249341	0	1	0.018411
76	ENSG00000204193_TXNDC8	7.42e-05	0.000429125	0	1	0.0188167
77	ENSG00000166329_CCDC182	7.45e-05	0.000362052	0	1	0.0188167
78	ENSG00000277494_GPIHBP1	7.54e-05	0.000573343	1	1	0.0188167
79	ENSG00000197863_ZNF790	7.76e-05	0.000324758	0	1	0.0191175
80	ENSG00000021355_SERPINB1	8.15e-05	0.000324114	0	1	0.0198241
81	ENSG00000031823_RANBP3	8.52e-05	0.000307993	0	1	0.020465
82	ENSG00000107593_PKD2L1	0.00010102	0.000504687	1	1	0.0239654
83	ENSG00000123838_C4BPA	0.00010588	0.000285513	0	1	0.0248121
84	ENSG00000139835_GRTP1	0.00010907	0.00122301	0	1	0.0250815
85	ENSG00000236396_SLC35G4	0.00010964	0.000471352	0	1	0.0250815
86	ENSG00000255737_AGAP2-AS1	0.00011447	0.000347459	0	1	0.0258783
87	ENSG00000174928_C3orf33	0.00012012	0.000542199	0	1	0.0268398
88	ENSG00000183324_REC114	0.00012384	0.000954619	0	1	0.027353
89	ENSG00000134489_HRH4	0.00012639	0.000487774	0	1	0.027548
90	ENSG00000212938_KRTAP6-3	0.00012759	0.000144978	0	1	0.027548
91	ENSG00000179270_PCARE	0.00014531	0.001656	0	1	0.0310253
92	ENSG00000134851_TMEM165	0.00015345	0.000676387	0	1	0.0324032
93	ENSG00000236915_CLCA4-AS1	0.0001562	0.00080922	0	1	0.0326254
94	ENSG00000139209_SLC38A4	0.00016366	0.00132299	0	1	0.033816
95	ENSG00000156502_SUPV3L1	0.00016571	0.000807376	0	1	0.0338422
96	ENSG00000185567_AHNAK2	0.00016758	0.00071552	0	1	0.0338422
97	ENSG00000135678_CPM	0.00016907	0.00100139	0	1	0.0338422
98	ENSG00000173432_SAA1	0.00017782	0.000643965	0	1	0.0349084
99	ENSG00000132855_ANGPTL3	0.00017803	0.000861999	1	1	0.0349084
100	ENSG00000182795_C1orf116	0.0001806	0.000768925	0	1	0.0349904
101	ENSG00000198271_KRTAP4-5	0.00018209	0.00200528	0	1	0.0349904
102	ENSG00000179023_KLHDC7A	0.00018745	0.000816722	1	1	0.0356638
103	ENSG00000236703_MYB-AS1	0.00019654	0.000349674	0	1	0.0370266
104	ENSG00000147586_MRPS28	0.00019931	0.000740355	0	1	0.0371839
105	ENSG00000257261_SLC38A4-AS1	0.00020709	0.00227137	0	1	0.0382639
106	ENSG00000176222_ZNF404	0.00021172	0.000908828	1	1	0.0387468
107	ENSG00000141748_ARL5C	0.00021736	0.00074529	0	1	0.0394037
108	ENSG00000213417_KRTAP2-4	0.00022153	0.00119088	0	1	0.0397843
109	ENSG00000120211_INSL4	0.00022565	0.000402262	0	1	0.0400398
110	ENSG00000134461_ANKRD16	0.00022712	0.00132266	0	1	0.0400398
111	ENSG00000128313_APOL5	0.00024635	0.000488334	0	1	0.0430351
112	ENSG00000007174_DNAH9	0.00025348	0.000950551	0	1	0.0438817
113	ENSG00000111450_STX2	0.00026061	0.00297965	0	1	0.0447132
114	ENSG00000170608_FOXA3	0.00027264	0.000759208	1	1	0.0463633
115	ENSG00000187105_HEATR4	0.00027839	0.00227278	0	1	0.0469258
116	ENSG00000107951_MTPAP	0.00028141	0.00139658	0	1	0.0470224
117	ENSG00000267710_EDDM13	0.00028448	0.00103174	0	1	0.0471256
118	ENSG00000205867_KRTAP5-2	0.0002906	0.00047423	0	1	0.0477279
119	ENSG00000130045_NXNL2	0.00029636	0.00102543	0	1	0.0482615
120	ENSG00000164794_KCNV1	0.00030237	0.000549163	0	1	0.0488264
121	ENSG00000187398_LUZP2	0.00031277	0.00121641	0	1	0.0500849
122	ENSG00000163519_TRAT1	0.00033333	0.00125699	0	1	0.0529361
123	ENSG00000169885_CALML6	0.00033671	0.00145639	0	1	0.0530346
124	ENSG00000090263_MRPS33	0.00033971	0.000801438	0	1	0.0530721
125	ENSG00000267060_PTGES3L	0.00035737	0.00145244	0	1	0.0552806
126	ENSG00000131238_PPT1	0.0003596	0.00138348	0	1	0.0552806
127	ENSG00000176171_BNIP3	0.00037346	0.000633789	0	1	0.0558107
128	ENSG00000133317_LGALS12	0.00037429	0.0013483	0	1	0.0558107
129	ENSG00000137860_SLC28A2	0.00037433	0.00150042	0	1	0.0558107
130	ENSG00000259520_SLC28A2-AS1	0.00037609	0.00201679	0	1	0.0558107
131	ENSG00000105374_NKG7	0.00037757	0.00211058	0	1	0.0558107
132	ENSG00000163235_TGFA	0.0003816	0.000839282	0	1	0.0559758
133	ENSG00000167098_SUN5	0.00040138	0.00193377	0	1	0.0584312
135	ENSG00000109851_DBX1	0.0004258	0.00230036	0	1	0.0615201
136	ENSG00000132207_SLX1A	0.00044306	0.000978968	0	1	0.0635361
137	ENSG00000101365_IDH3B	0.00045725	0.0033896	0	1	0.0650853
138	ENSG00000188086_PRSS45P	0.00046194	0.00149799	0	1	0.0652694
139	ENSG00000159231_CBR3	0.00050158	0.00283563	0	1	0.070353
140	ENSG00000002587_HS3ST1	0.000508	0.00145871	0	1	0.0707372
141	ENSG00000266094_RASSF5	0.00052952	0.00246936	0	1	0.0732033
142	ENSG00000100362_PVALB	0.00055281	0.00112011	0	1	0.0758771
143	ENSG00000188038_NRN1L	0.00057269	0.0029861	0	1	0.0780483
144	ENSG00000284587_MIR943	0.00059113	0.000516747	0	1	0.0795569
145	ENSG00000168453_HR	0.00059204	0.00268149	0	1	0.0795569
146	ENSG00000118526_TCF21	0.00061439	0.00413488	0	1	0.0819869
147	ENSG00000125482_TTF1	0.00062026	0.00242643	0	1	0.0821994
148	ENSG00000090512_FETUB	0.00063605	0.00255251	0	1	0.0837146
150	ENSG00000205442_IZUMO3	0.00065628	0.00244354	0	1	0.0854869
151	ENSG00000203705_TATDN3	0.00066466	0.00208603	0	1	0.0854869
152	ENSG00000113161_HMGCR	0.00066594	0.00211	1	1	0.0854869
153	ENSG00000198146_ZNF770	0.00066731	0.00166919	0	1	0.0854869
154	ENSG00000236830_CBR3-AS1	0.00072596	0.00285734	0	1	0.0923844
155	ENSG00000135052_GOLM1	0.00073595	0.002518	0	1	0.0929842
156	ENSG00000173302_GPR148	0.00074205	0.00207346	0	1	0.0929842
157	ENSG00000171124_FUT3	0.00074519	0.00509738	1	1	0.0929842
158	ENSG00000188219_POTEE	0.00075738	0.00300977	0	1	0.0938956
159	ENSG00000198336_MYL4	0.00077864	0.0019564	0	1	0.0955874
160	ENSG00000155926_SLA	0.00078433	0.00291307	0	1	0.0955874
161	ENSG00000244734_HBB	0.00078595	0.000805808	1	1	0.0955874
162	ENSG00000173805_HAP1	0.00080264	0.00279509	0	1	0.0970033
163	ENSG00000197498_RPF2	0.0008133	0.00344115	0	1	0.0976773
164	ENSG00000133103_COG6	0.00083096	0.00336047	0	1	0.0991784
165	ENSG00000214097_SMCO1	0.00084165	0.00266536	0	1	0.0995951
166	ENSG00000196872_CRACDL	0.00084906	0.00334553	0	1	0.0995951
167	ENSG00000163705_FANCD2OS	0.00085	0.0032673	0	1	0.0995951
168	ENSG00000016602_CLCA4	0.00086105	0.0040576	0	1	0.100278
169	ENSG00000204887_KRTAP1-4	0.00087835	0.00150015	0	1	0.101677
170	ENSG00000121361_KCNJ8	0.0008904	0.0021277	0	1	0.102455
171	ENSG00000143028_SYPL2	0.00089616	0.00432863	1	1	0.102468
172	ENSG00000084674_APOB	0.00090242	0.00255591	1	1	0.102468
173	ENSG00000156469_MTERF3	0.00090651	0.00769647	0	1	0.102468
174	ENSG00000184635_ZNF93	0.00092042	0.00244495	0	1	0.103101
175	ENSG00000110169_HPX	0.00092792	0.00303614	0	1	0.103101
176	ENSG00000255221_CARD17P	0.00092821	0.000981465	0	1	0.103101
177	ENSG00000088888_MAVS	0.00093996	0.00442235	0	1	0.103806
178	ENSG00000257599_OVCH1-AS1	0.0009603	0.00596924	0	1	0.105446
179	ENSG00000042832_TG	0.00098459	0.00423959	0	1	0.107499
180	ENSG00000228278_ORM2	0.0010108	0.0049297	0	1	0.109737
181	ENSG00000120162_MOB3B	0.0010204	0.00464772	0	1	0.10995
182	ENSG00000174827_PDZK1	0.0010242	0.00307442	0	1	0.10995
183	ENSG00000143110_C1orf162	0.0010462	0.000944169	0	1	0.111688
184	ENSG00000204386_NEU1	0.0010644	0.00275693	0	1	0.112786
186	ENSG00000240542_KRTAP9-1	0.001074	0.00102397	0	1	0.112786
187	ENSG00000171401_KRT13	0.0010741	0.00244569	0	1	0.112786
188	ENSG00000229637_PRAC2	0.0010981	0.00252057	0	1	0.11468
189	ENSG00000154263_ABCA10	0.0011355	0.00512605	1	1	0.117945
190	ENSG00000156509_FBXO43	0.0011634	0.00459448	0	1	0.120193
191	ENSG00000131686_CA6	0.0011841	0.00622464	0	1	0.121677
192	ENSG00000105519_CAPS	0.0011924	0.00525978	0	1	0.121879
193	ENSG00000185477_GPRIN3	0.0012163	0.0041183	0	1	0.122873
194	ENSG00000205883_DEFB135	0.0012249	0.0037364	1	1	0.122873
195	ENSG00000150477_KIAA1328	0.0012269	0.00382118	0	1	0.122873
196	ENSG00000167637_ZNF283	0.0012278	0.00466479	0	1	0.122873
197	ENSG00000106484_MEST	0.0012341	0.0020843	0	1	0.122873
198	ENSG00000183888_SRARP	0.0012451	0.00132396	0	1	0.123329
199	ENSG00000188603_CLN3	0.0012653	0.00559724	0	1	0.124502
200	ENSG00000166473_PKD1L2	0.0012699	0.000845085	0	1	0.124502
201	ENSG00000125459_MSTO1	0.0012928	0.0043206	0	1	0.126104
202	ENSG00000166863_TAC3	0.0013249	0.00338577	0	1	0.128177
204	ENSG00000102970_CCL17	0.0013274	0.00294058	0	1	0.128177
205	ENSG00000170468_RIOX1	0.0013547	0.0051618	0	1	0.13016
206	ENSG00000205810_KLRC3	0.0013626	0.0019356	0	1	0.130267
207	ENSG00000223658_C1GALT1C1L	0.0014082	0.00477678	0	1	0.13396
208	ENSG00000117751_PPP1R8	0.0014756	0.00274961	0	1	0.139175
209	ENSG00000235470_NEURL1-AS1	0.0014775	0.00199529	0	1	0.139175
210	ENSG00000242715_CCDC169	0.001508	0.00235747	0	1	0.141355
211	ENSG00000118513_MYB	0.0015908	0.00506772	0	1	0.147752
212	ENSG00000089486_CDIP1	0.0015989	0.00341469	0	1	0.147752
213	ENSG00000232623_MRAP-AS1	0.0016066	0.00325618	0	1	0.147752
214	ENSG00000213714_FAM209B	0.001607	0.00245779	0	1	0.147752
215	ENSG00000125821_DTD1	0.0016241	0.00547889	0	1	0.148613
216	ENSG00000184724_KRTAP6-1	0.0016355	0.00304176	0	1	0.148824
217	ENSG00000261105_LMO7-AS1	0.0016419	0.00291157	0	1	0.148824
218	ENSG00000143107_FNDC7	0.0016907	0.00727604	0	1	0.152528
219	ENSG00000144681_STAC	0.0017024	0.00553391	0	1	0.152866
220	ENSG00000120068_HOXB8	0.001734	0.00345195	0	1	0.154979
221	ENSG00000284154_MIR3605	0.0017704	0.00106979	0	1	0.1575
222	ENSG00000188655_RNASE9	0.0017898	0.00431808	0	1	0.158144
223	ENSG00000162433_AK4	0.0017941	0.00827745	0	1	0.158144
224	ENSG00000100206_DMC1	0.0018042	0.00517363	0	1	0.158308
225	ENSG00000088726_TMEM40	0.0018316	0.00608134	0	1	0.158705
226	ENSG00000187775_DNAH17	0.0018321	0.00649189	0	1	0.158705
227	ENSG00000081087_OSTM1	0.0018335	0.00931417	0	1	0.158705
228	ENSG00000204261_PSMB8-AS1	0.0018576	0.00302526	0	1	0.16007
229	ENSG00000282872_C1orf232	0.0018835	0.00427705	0	1	0.160816
230	ENSG00000182107_TMEM30B	0.0018881	0.00568833	0	1	0.160816
231	ENSG00000111321_LTBR	0.0018979	0.00772217	0	1	0.160816
232	ENSG00000184730_APOBR	0.0018998	0.00674854	0	1	0.160816
233	ENSG00000168014_C2CD3	0.0019081	0.00632128	0	1	0.160816
234	ENSG00000164823_OSGIN2	0.0019237	0.00496779	0	1	0.161147
235	ENSG00000188958_UTS2B	0.0019288	0.0025681	0	1	0.161147
236	ENSG00000140025_EFCAB11	0.0019382	0.00339248	0	1	0.161231
237	ENSG00000168743_NPNT	0.0019642	0.00591725	0	1	0.16269
238	ENSG00000168615_ADAM9	0.0019877	0.00982284	0	1	0.163615
239	ENSG00000124839_RAB17	0.0019924	0.00198035	0	1	0.163615
240	ENSG00000125965_GDF5	0.002077	0.00501565	1	1	0.169069
241	ENSG00000272804_KRTAP10-7	0.002078	0.00582961	0	1	0.169069
242	ENSG00000182704_TSKU	0.0020919	0.00574281	0	1	0.169069
243	ENSG00000197385_ZNF860	0.002094	0.00625613	0	1	0.169069
244	ENSG00000227070_EPS15-AS1	0.0021184	0.00143586	0	1	0.169866
245	ENSG00000133063_CHIT1	0.0021298	0.00600675	0	1	0.169866
246	ENSG00000267080_ASB16-AS1	0.0021304	0.00848897	0	1	0.169866
247	ENSG00000178172_SPINK6	0.0021886	0.0136256	0	1	0.172723
248	ENSG00000145879_SPINK7	0.0021887	0.00289803	0	1	0.172723
249	ENSG00000130528_HRC	0.0021932	0.00806803	0	1	0.172723
250	ENSG00000198610_AKR1C4	0.0022405	0.00699295	1	1	0.175728
251	ENSG00000182459_TEX19	0.0022744	0.00330365	0	1	0.177612
252	ENSG00000198939_ZFP2	0.002283	0.00931346	0	1	0.177612
253	ENSG00000204356_NELFE	0.0023113	0.00699799	0	1	0.179088
254	ENSG00000127328_RAB3IP	0.0023725	0.00598941	0	1	0.182583
255	ENSG00000133665_DYDC2	0.0023754	0.00307745	0	1	0.182583
256	ENSG00000100221_JOSD1	0.0023928	0.00637357	0	1	0.183187
257	ENSG00000001617_SEMA3F	0.0024589	0.00728033	0	1	0.187236
258	ENSG00000278499_NPAP1L	0.0024759	0.0136985	0	1	0.187236
259	ENSG00000204978_ERICH4	0.0024814	0.00563013	0	1	0.187236
260	ENSG00000240386_LCE1F	0.0024868	0.00297198	0	1	0.187236
261	ENSG00000157168_NRG1	0.0024944	0.00786553	0	1	0.187236
262	ENSG00000085719_CPNE3	0.0025811	0.00778351	0	1	0.19299
263	ENSG00000138744_NAAA	0.0026315	0.0106475	0	1	0.195996
264	ENSG00000110245_APOC3	0.0026894	0.00403523	1	1	0.199535
266	ENSG00000137054_POLR1E	0.0027044	0.00676369	0	1	0.199876
267	ENSG00000203985_LDLRAD1	0.0028671	0.00793458	0	1	0.211089
268	ENSG00000176953_NFATC2IP	0.002907	0.0132275	0	1	0.212522
269	ENSG00000174483_BBS1	0.002925	0.0101349	1	1	0.212522
270	ENSG00000180806_HOXC9	0.0029274	0.00597519	0	1	0.212522
271	ENSG00000105982_RNF32	0.0029308	0.0078212	0	1	0.212522
272	ENSG00000225077_ICMT-DT	0.0030375	0.00985271	0	1	0.218724
273	ENSG00000188818_ZDHHC11	0.0030391	0.00581296	0	1	0.218724
274	ENSG00000140455_USP3	0.0031345	0.00826067	1	1	0.224748
275	ENSG00000205592_MUC19	0.0031934	0.0111166	0	1	0.22812
276	ENSG00000170906_NDUFA3	0.0032904	0.00909088	0	1	0.234179
277	ENSG00000185112_FAM43A	0.0035574	0.00848669	0	1	0.252247
278	ENSG00000171962_DRC3	0.0035862	0.0134976	0	1	0.253032
279	ENSG00000148362_PAXX	0.0035948	0.00819148	0	1	0.253032
280	ENSG00000105576_TNPO2	0.0036152	0.00650599	0	1	0.253218
281	ENSG00000170967_DDI1	0.0036238	0.00689397	0	1	0.253218
282	ENSG00000133710_SPINK5	0.0037155	0.0140929	0	1	0.258685
283	ENSG00000035687_ADSS2	0.0037538	0.00866137	0	1	0.258831
284	ENSG00000136026_CKAP4	0.0037564	0.00985971	0	1	0.258831
285	ENSG00000137274_BPHL	0.003758	0.013707	0	1	0.258831
286	ENSG00000145649_GZMA	0.0037766	0.00884201	0	1	0.259183
287	ENSG00000170027_YWHAG	0.0038291	0.00354076	0	1	0.260504
288	ENSG00000140279_DUOX2	0.0038325	0.00276464	0	1	0.260504
289	ENSG00000170291_ELP5	0.0038408	0.00541036	0	1	0.260504
290	ENSG00000139797_RNF113B	0.0038614	0.00932434	0	1	0.260504
291	ENSG00000116329_OPRD1	0.0038766	0.0112912	0	1	0.260504
292	ENSG00000135924_DNAJB2	0.0038772	0.00921153	0	1	0.260504
293	ENSG00000233221_ARHGEF4-AS1	0.0039226	0.000276563	0	1	0.261517
294	ENSG00000166407_LMO1	0.0039247	0.0105529	0	1	0.261517
295	ENSG00000136457_CHAD	0.0039331	0.0139452	0	1	0.261517
296	ENSG00000196943_NOP9	0.0039615	0.0150659	0	1	0.262497
297	ENSG00000135773_CAPN9	0.0040035	0.0134637	0	1	0.264369
298	ENSG00000140326_CDAN1	0.0040346	0.0142059	0	1	0.26551
299	ENSG00000274443_C8orf89	0.0040627	0.0073021	0	1	0.26623
300	ENSG00000119608_PROX2	0.004076	0.0128397	1	1	0.26623
301	ENSG00000010932_FMO1	0.0040871	0.0113646	0	1	0.26623
302	ENSG00000168672_LRATD2	0.0041028	0.00917754	0	1	0.266349
304	ENSG00000189090_FAM25G	0.0042123	0.00392449	0	1	0.272537
305	ENSG00000160870_CYP3A7	0.0042522	0.0187548	0	1	0.274196
306	ENSG00000205838_TTC23L	0.0043008	0.0103991	0	1	0.276402
307	ENSG00000006555_TTC22	0.0043609	0.0117216	0	1	0.2789
308	ENSG00000187170_LCE4A	0.0043687	0.00789787	0	1	0.2789
309	ENSG00000205358_MT1H	0.0044287	0.00777533	0	1	0.281302
310	ENSG00000170236_USP50	0.0044356	0.0141012	0	1	0.281302
311	ENSG00000117600_PLPPR4	0.0044896	0.0135722	0	1	0.283036
312	ENSG00000138379_MSTN	0.0044924	0.0131297	0	1	0.283036
313	ENSG00000215252_GOLGA8B	0.0045397	0.0112646	0	1	0.285081
314	ENSG00000275395_FCGBP	0.004621	0.0128122	0	1	0.288463
315	ENSG00000204970_PCDHA1	0.0046493	0.0151799	0	1	0.288463
316	ENSG00000167755_KLK6	0.0046494	0.0101812	0	1	0.288463
317	ENSG00000146378_TAAR2	0.0046536	0.0157531	0	1	0.288463
318	ENSG00000140254_DUOXA1	0.0046711	0.0132301	0	1	0.288617
319	ENSG00000149346_SLX4IP	0.0047361	0.0167358	0	1	0.291435
320	ENSG00000116005_PCYOX1	0.0047587	0.00984388	0	1	0.291435
321	ENSG00000167346_MMP26	0.0047622	0.0131712	1	1	0.291435
322	ENSG00000255136_TPBGL-AS1	0.0048935	0.00711195	0	1	0.298224
323	ENSG00000163644_PPM1K	0.00491	0.011401	0	1	0.298224
324	ENSG00000198585_NUDT16	0.0049197	0.0214303	0	1	0.298224
325	ENSG00000183091_NEB	0.0049845	0.0152407	0	1	0.301202
326	ENSG00000197771_MCMBP	0.0050946	0.0154516	0	1	0.30689
327	ENSG00000205097_FRG2	0.0051297	0.00293391	0	1	0.308038
328	ENSG00000212901_KRTAP3-1	0.0051802	0.00608224	0	1	0.310102
329	ENSG00000223638_RFPL4A	0.0052227	0.00549124	0	1	0.310872
330	ENSG00000270601_PRAMEF5	0.0052325	0.0094033	0	1	0.310872
331	ENSG00000184995_IFNE	0.0052416	0.0191513	0	1	0.310872
332	ENSG00000223443_USP17L2	0.0052999	0.00912595	0	1	0.313363
333	ENSG00000171209_CSN3	0.0053351	0.00438224	0	1	0.31342
334	ENSG00000204669_C9orf57	0.0053409	0.00937533	0	1	0.31342
335	ENSG00000282301_CYP3A7-CYP3A51P	0.0053498	0.0207041	0	1	0.31342
336	ENSG00000205571_SMN2	0.0053694	0.00129437	0	1	0.313612
337	ENSG00000143183_TMCO1	0.0053863	0.0159065	0	1	0.313646
338	ENSG00000186395_KRT10	0.0054159	0.0214492	0	1	0.314417
339	ENSG00000151650_VENTX	0.0054686	0.00721382	0	1	0.3161
340	ENSG00000255052_FAM66D	0.0054778	0.0100021	0	1	0.3161
341	ENSG00000173546_CSPG4	0.0055623	0.0152458	0	1	0.3191
342	ENSG00000124942_AHNAK	0.0055686	0.0165211	0	1	0.3191
343	ENSG00000119927_GPAM	0.0055796	0.02203	1	1	0.3191
344	ENSG00000260456_C16orf95	0.0056438	0.00897693	0	1	0.321814
345	ENSG00000289746_TARP	0.0056647	0.00805982	0	1	0.32205
346	ENSG00000112159_MDN1	0.005693	0.0160474	0	1	0.322704
347	ENSG00000215131_C16orf90	0.0057533	0.018273	0	1	0.325163
348	ENSG00000100055_CYTH4	0.0058091	0.0202854	0	1	0.326857
349	ENSG00000161921_CXCL16	0.0058173	0.00534752	0	1	0.326857
350	ENSG00000152315_KCNK13	0.0058506	0.0183785	0	1	0.32777
351	ENSG00000136908_DPM2	0.005945	0.00324637	0	1	0.331931
352	ENSG00000058453_CROCC	0.0059633	0.0156991	0	1	0.331931
353	ENSG00000169972_PUSL1	0.0059767	0.0170297	0	1	0.331931
354	ENSG00000274816_MIR6772	0.0060432	0.00200888	0	1	0.334194
355	ENSG00000153898_MCOLN2	0.0060715	0.018157	0	1	0.334194
356	ENSG00000145936_KCNMB1	0.0060742	0.014131	0	1	0.334194
357	ENSG00000160973_FOXH1	0.006087	0.018796	0	1	0.334194
358	ENSG00000143869_GDF7	0.006121	0.0220284	0	1	0.335103
359	ENSG00000056291_NPFFR2	0.0061591	0.0128485	1	1	0.33589
360	ENSG00000146383_TAAR6	0.0061754	0.0207173	0	1	0.33589
361	ENSG00000196405_EVL	0.0061981	0.0137762	0	1	0.33589
362	ENSG00000116898_MRPS15	0.0062053	0.0127888	0	1	0.33589
363	ENSG00000053328_METTL24	0.0062731	0.0159135	0	1	0.338272
364	ENSG00000204869_IGFL4	0.0062845	0.00757993	0	1	0.338272
365	ENSG00000131848_ZSCAN5A	0.006344	0.0135851	0	1	0.340482
366	ENSG00000165449_SLC16A9	0.006361	0.0189269	0	1	0.340482
367	ENSG00000140481_CCDC33	0.0064812	0.0220136	0	1	0.345952
368	ENSG00000166927_MS4A7	0.0065217	0.0184053	0	1	0.346899
369	ENSG00000135778_NTPCR	0.0065811	0.007584	0	1	0.346899
370	ENSG00000106799_TGFBR1	0.0065828	0.0114266	0	1	0.346899
371	ENSG00000197934_CYYR1-AS1	0.0065996	0.0151158	0	1	0.346899
372	ENSG00000197721_CR1L	0.0066029	0.0182007	1	1	0.346899
373	ENSG00000212710_CTAGE1	0.0066125	0.00943258	1	1	0.346899
374	ENSG00000183644_HOATZ	0.0066253	0.0113127	0	1	0.346899
375	ENSG00000142230_SAE1	0.0066845	0.0129939	0	1	0.349047
376	ENSG00000143797_MBOAT2	0.0067594	0.0226528	0	1	0.352002
378	ENSG00000120149_MSX2	0.0068818	0.0238725	0	1	0.357407
379	ENSG00000152766_ANKRD22	0.0069971	0.0246735	0	1	0.362416
380	ENSG00000141401_IMPA2	0.0070541	0.0151411	0	1	0.364386
381	ENSG00000221829_FANCG	0.0071461	0.0164135	0	1	0.367349
382	ENSG00000230155_CEP250-AS1	0.0071497	0.014406	0	1	0.367349
383	ENSG00000245330_DEPTOR-AS1	0.0073113	0.00486692	0	1	0.374651
384	ENSG00000108825_PTGES3L-AARSD1	0.007364	0.0194518	0	1	0.376347
385	ENSG00000257588_AQP5-AS1	0.0073931	0.0119634	0	1	0.376832
386	ENSG00000107890_ANKRD26	0.0074732	0.021962	0	1	0.379361
387	ENSG00000130711_PRDM12	0.0074822	0.014922	0	1	0.379361
388	ENSG00000184347_SLIT3	0.0076106	0.00946898	0	1	0.384856
389	ENSG00000107021_TBC1D13	0.0077724	0.0127441	0	1	0.391242
390	ENSG00000132286_TIMM10B	0.0077776	0.0124199	0	1	0.391242
391	ENSG00000174574_AKIRIN1	0.0078281	0.00965821	0	1	0.391757
393	ENSG00000166664_CHRFAM7A	0.0078511	0.0187635	0	1	0.391757
394	ENSG00000198142_SOWAHC	0.0078634	0.016566	0	1	0.391757
395	ENSG00000169509_CRCT1	0.0078694	0.0260909	0	1	0.391757
396	ENSG00000109943_CRTAM	0.0080671	0.0162199	0	1	0.399991
397	ENSG00000140905_GCSH	0.0080781	0.0183476	0	1	0.399991
399	ENSG00000221818_EBF2	0.0081221	0.0270317	0	1	0.399991
400	ENSG00000131059_BPIFA3	0.0081285	0.0167521	0	1	0.399991
401	ENSG00000167916_KRT24	0.0081448	0.0254097	0	1	0.399991
402	ENSG00000275208_MIR6745	0.0081608	0.00605373	0	1	0.399991
403	ENSG00000138459_SLC35A5	0.0081805	0.0193778	0	1	0.399991
404	ENSG00000180535_BHLHA15	0.0082987	0.00820235	0	1	0.401344
405	ENSG00000164808_SPIDR	0.008309	0.0227501	0	1	0.401344
406	ENSG00000187223_LCE2D	0.0083102	0.00825952	0	1	0.401344
407	ENSG00000259867_DYNLRB2-AS1	0.0083125	0.0120379	0	1	0.401344
408	ENSG00000166900_STX3	0.0083126	0.024675	0	1	0.401344
409	ENSG00000147419_CCDC25	0.0084014	0.018643	0	1	0.404615
410	ENSG00000213599_SLX1A-SULT1A3	0.0084899	0.015389	0	1	0.407855
411	ENSG00000160072_ATAD3B	0.0086001	0.0240508	0	1	0.412119
412	ENSG00000197410_DCHS2	0.0086517	0.0185679	0	1	0.41356
413	ENSG00000126790_L3HYPDH	0.0087338	0.0221993	0	1	0.416448
414	ENSG00000168589_DYNLRB2	0.0087667	0.011716	0	1	0.416982
415	ENSG00000248890_HHIP-AS1	0.0088212	0.0173291	0	1	0.417565
416	ENSG00000166391_MOGAT2	0.0088224	0.0235696	1	1	0.417565
417	ENSG00000163312_HELQ	0.0089071	0.0214969	0	1	0.419752
418	ENSG00000166926_MS4A6E	0.0089123	0.0258821	0	1	0.419752
419	ENSG00000205116_TMEM88B	0.008966	0.0200348	0	1	0.421249
420	ENSG00000132274_TRIM22	0.0089896	0.0162976	0	1	0.421327
421	ENSG00000183148_ANKRD20A2P	0.0090727	0.00452459	0	1	0.423727
422	ENSG00000197935_ZNF311	0.0091059	0.0165294	0	1	0.423727
423	ENSG00000184032_KRTAP20-2	0.0091226	0.00198555	0	1	0.423727
424	ENSG00000154358_OBSCN	0.009129	0.0209262	0	1	0.423727
425	ENSG00000169393_ELSPBP1	0.0092087	0.0303148	0	1	0.426396
426	ENSG00000187699_C2orf88	0.0092323	0.0293352	0	1	0.426461
427	ENSG00000198129_DEFB107B	0.0093199	0.00153836	0	1	0.429394
428	ENSG00000150510_FAM124A	0.0093433	0.0263666	0	1	0.429394
429	ENSG00000243799_PEX5L-AS1	0.0093683	0.00523339	0	1	0.429394
430	ENSG00000158373_H2BC5	0.0093866	0.0152302	0	1	0.429394
431	ENSG00000229739_PDC-AS1	0.0094348	0.017816	0	1	0.429394
433	ENSG00000101438_SLC32A1	0.0094868	0.0191107	0	1	0.429394
434	ENSG00000189306_RRP7A	0.0094883	0.0284578	0	1	0.429394
435	ENSG00000115970_THADA	0.0094936	0.0205876	1	1	0.429394
436	ENSG00000104755_ADAM2	0.0094969	0.0214855	0	1	0.429394
437	ENSG00000254254_PENK-AS1	0.00966	0.0346047	0	1	0.435743
438	ENSG00000154721_JAM2	0.009742	0.0199001	0	1	0.435983
439	ENSG00000142273_CBLC	0.0097757	0.0284341	1	1	0.435983
440	ENSG00000152404_CWF19L2	0.0097787	0.0254628	0	1	0.435983
441	ENSG00000204450_TRIM64	0.0097831	0.0146857	0	1	0.435983
442	ENSG00000065809_FAM107B	0.0098145	0.0184667	0	1	0.435983
443	ENSG00000128422_KRT17	0.0098161	0.0308772	0	1	0.435983
444	ENSG00000162897_FCAMR	0.0098721	0.0270912	0	1	0.435983
445	ENSG00000183801_OLFML1	0.009877	0.0368777	0	1	0.435983
446	ENSG00000015592_STMN4	0.009909	0.0139928	0	1	0.435983
447	ENSG00000167613_LAIR1	0.0099096	0.00973634	0	1	0.435983
448	ENSG00000212722_KRTAP4-9	0.0099149	0.012712	0	1	0.435983
449	ENSG00000174156_GSTA3	0.010002	0.0304645	0	1	0.438809
450	ENSG00000150750_POU2AF2	0.010055	0.0250404	0	1	0.439799
451	ENSG00000196407_THEM5	0.010071	0.0145392	0	1	0.439799
452	ENSG00000119723_COQ6	0.010095	0.027512	0	1	0.439799
453	ENSG00000159398_CES5A	0.010131	0.0233113	1	1	0.439799
454	ENSG00000100373_UPK3A	0.010139	0.0229762	0	1	0.439799
455	ENSG00000164935_DCSTAMP	0.010181	0.0283967	0	1	0.440626
456	ENSG00000091592_NLRP1	0.010247	0.0270044	0	1	0.442486
457	ENSG00000224509_MRPS9-AS2	0.010379	0.00731202	0	1	0.446593
458	ENSG00000234193_ACSL3-AS1	0.010444	0.00845933	0	1	0.446593
459	ENSG00000116703_PDC	0.010447	0.0180641	0	1	0.446593
460	ENSG00000138435_CHRNA1	0.010471	0.0238238	0	1	0.446593
462	ENSG00000119547_ONECUT2	0.010529	0.0219726	0	1	0.446593
463	ENSG00000138180_CEP55	0.010538	0.0147848	1	1	0.446593
464	ENSG00000187258_NPSR1	0.010544	0.0252739	0	1	0.446593
465	ENSG00000185689_TEX56P	0.010565	0.0283903	0	1	0.446593
466	ENSG00000168936_TMEM129	0.01057	0.0387436	0	1	0.446593
467	ENSG00000229314_ORM1	0.010578	0.0145078	0	1	0.446593
468	ENSG00000138757_G3BP2	0.010615	0.0247109	0	1	0.446593
469	ENSG00000166928_MS4A14	0.010621	0.0327546	0	1	0.446593
470	ENSG00000122952_ZWINT	0.010646	0.011018	0	1	0.446667
471	ENSG00000171720_HDAC3	0.010727	0.0142482	0	1	0.449085
472	ENSG00000273899_NOL12	0.010796	0.0239995	0	1	0.450162
473	ENSG00000178404_CEP295NL	0.01081	0.0189316	0	1	0.450162
474	ENSG00000198721_ECI2	0.010823	0.0272634	0	1	0.450162
475	ENSG00000120725_SIL1	0.010854	0.0288248	0	1	0.450251
476	ENSG00000105792_CFAP69	0.010872	0.0260316	0	1	0.450251
477	ENSG00000204969_PCDHA2	0.011063	0.0239751	0	1	0.457176
478	ENSG00000128039_SRD5A3	0.011143	0.0181963	0	1	0.459022
479	ENSG00000179918_SEPHS2	0.01118	0.0178329	0	1	0.459022
480	ENSG00000171889_MIR31HG	0.011216	0.0411254	0	1	0.459022
481	ENSG00000134352_IL6ST	0.011229	0.0305058	0	1	0.459022
482	ENSG00000073861_TBX21	0.011241	0.0241947	1	1	0.459022
483	ENSG00000189233_NUGGC	0.011251	0.0292671	0	1	0.459022
484	ENSG00000132256_TRIM5	0.011337	0.00770353	1	1	0.460658
485	ENSG00000178460_MCMDC2	0.011371	0.0252851	0	1	0.460658
486	ENSG00000140526_ABHD2	0.011373	0.0154558	0	1	0.460658
487	ENSG00000197085_NPSR1-AS1	0.011387	0.0330287	0	1	0.460658
488	ENSG00000256262_USP30-AS1	0.011478	0.00634517	0	1	0.463364
489	ENSG00000125844_RRBP1	0.011558	0.0359103	1	1	0.465445
490	ENSG00000204414_CSHL1	0.011578	0.0197878	0	1	0.465445
491	ENSG00000204179_PTPN20	0.011699	0.0216281	0	1	0.469052
492	ENSG00000090554_FLT3LG	0.011745	0.00733668	0	1	0.469052
493	ENSG00000181885_CLDN7	0.011771	0.0209004	0	1	0.469052
494	ENSG00000284005_MIR6084	0.011781	0.00823989	0	1	0.469052
495	ENSG00000143125_PROK1	0.011827	0.0153265	0	1	0.469052
496	ENSG00000205790_DPP9-AS1	0.011827	0.0200037	0	1	0.469052
497	ENSG00000255408_PCDHA3	0.011844	0.0283483	0	1	0.469052
498	ENSG00000185480_PARPBP	0.011863	0.0309769	0	1	0.469052
499	ENSG00000136732_GYPC	0.011945	0.0118382	0	1	0.470053
500	ENSG00000170262_MRAP	0.011987	0.0156365	0	1	0.470053
502	ENSG00000204290_BTNL2	0.012024	0.0341572	0	1	0.470053
503	ENSG00000197343_ZNF655	0.01203	0.0276395	0	1	0.470053
504	ENSG00000183032_SLC25A21	0.012057	0.0358293	0	1	0.470053
505	ENSG00000101082_SLA2	0.012059	0.02654	0	1	0.470053
506	ENSG00000129990_SYT5	0.012083	0.033551	0	1	0.470053
507	ENSG00000163001_CFAP36	0.012084	0.0215971	0	1	0.470053
508	ENSG00000146618_FERD3L	0.012176	0.0153935	0	1	0.472397
509	ENSG00000132382_MYBBP1A	0.012197	0.0300293	0	1	0.472397
510	ENSG00000180891_CUEDC1	0.012218	0.0359868	0	1	0.472397
511	ENSG00000015413_DPEP1	0.012255	0.0244945	0	1	0.472876
512	ENSG00000180138_CSNK1A1L	0.012605	0.0234401	0	1	0.485406
513	ENSG00000037757_MRI1	0.012651	0.029158	0	1	0.485596
514	ENSG00000249700_SRD5A3-AS1	0.012664	0.0213875	0	1	0.485596
515	ENSG00000205076_LGALS7	0.012699	0.0129155	0	1	0.485596
516	ENSG00000172771_EFCAB12	0.012711	0.0292405	0	1	0.485596
517	ENSG00000077942_FBLN1	0.012796	0.0338745	1	1	0.487426
518	ENSG00000064787_BCAS1	0.012824	0.0276865	1	1	0.487426
519	ENSG00000130204_TOMM40	0.012835	0.0320175	1	1	0.487426
520	ENSG00000269343_ZNF587B	0.012909	0.00706848	0	1	0.489269
521	ENSG00000152936_LMNTD1	0.013015	0.0237287	0	1	0.490799
522	ENSG00000075142_SRI	0.013023	0.0144778	0	1	0.490799
523	ENSG00000250900_TRIM7-AS1	0.013026	0.0236295	0	1	0.490799
524	ENSG00000125409_TEKT3	0.013106	0.0343217	0	1	0.492847
525	ENSG00000185231_MC2R	0.013517	0.0394653	0	1	0.506383
526	ENSG00000136305_CIDEB	0.013541	0.033704	0	1	0.506383
527	ENSG00000166265_CYYR1	0.013545	0.0352892	0	1	0.506383
528	ENSG00000188112_C6orf132	0.013614	0.0364578	0	1	0.507974
529	ENSG00000176974_SHMT1	0.013709	0.0389957	0	1	0.508987
530	ENSG00000105499_PLA2G4C	0.013735	0.0341536	0	1	0.508987
531	ENSG00000168209_DDIT4	0.013753	0.0196508	0	1	0.508987
532	ENSG00000178053_MLF1	0.013807	0.0231182	0	1	0.508987
533	ENSG00000226510_UPK1A-AS1	0.01382	0.0109207	0	1	0.508987
534	ENSG00000188581_KRTAP1-1	0.013846	0.0318557	0	1	0.508987
535	ENSG00000236548_RNF217-AS1	0.013856	0.0227101	0	1	0.508987
536	ENSG00000232825_PLPPR5-AS1	0.01391	0.0196418	0	1	0.508987
537	ENSG00000256188_TAS2R30	0.013926	0.0142228	0	1	0.508987
538	ENSG00000175768_TOMM5	0.013943	0.00744693	0	1	0.508987
539	ENSG00000006042_TMEM98	0.013952	0.0217018	0	1	0.508987
540	ENSG00000233554_B4GALT1-AS1	0.013959	0.011164	0	1	0.508987
541	ENSG00000184058_TBX1	0.014005	0.0415837	0	1	0.509697
542	ENSG00000135914_HTR2B	0.014069	0.0332515	0	1	0.510094
543	ENSG00000118495_PLAGL1	0.014069	0.0211913	0	1	0.510094
544	ENSG00000124120_TTPAL	0.014207	0.0217496	0	1	0.514128
545	ENSG00000184361_SPATA32	0.014239	0.0109718	0	1	0.514317
546	ENSG00000154920_EME1	0.014333	0.0373955	0	1	0.516741
547	ENSG00000037474_NSUN2	0.014497	0.0288754	0	1	0.521675
548	ENSG00000259224_SLC35G6	0.014607	0.0359037	0	1	0.524461
549	ENSG00000167664_TMIGD2	0.014629	0.0204639	0	1	0.524461
550	ENSG00000214711_CAPN14	0.014688	0.0360378	0	1	0.525595
551	ENSG00000145740_SLC30A5	0.014723	0.0362075	0	1	0.525868
552	ENSG00000166997_CNPY4	0.014779	0.0421233	0	1	0.526889
553	ENSG00000116237_ICMT	0.014938	0.0313061	0	1	0.530687
554	ENSG00000173727_FAUP4	0.014988	0.00469496	0	1	0.530687
555	ENSG00000164729_SLC35G3	0.014989	0.0504158	0	1	0.530687
556	ENSG00000111729_CLEC4A	0.014996	0.0128408	0	1	0.530687
557	ENSG00000154645_CHODL	0.015055	0.0239844	0	1	0.531796
558	ENSG00000183784_DOCK8-AS1	0.015088	0.0351011	0	1	0.531984
559	ENSG00000176571_CNBD1	0.015148	0.0311121	0	1	0.533121
560	ENSG00000267467_APOC4	0.015219	0.00951709	1	1	0.53464
561	ENSG00000149761_NUDT22	0.015263	0.0501797	0	1	0.534933
562	ENSG00000143631_FLG	0.015283	0.0398734	0	1	0.534933
563	ENSG00000081154_PCNP	0.015311	0.0200128	0	1	0.534939
564	ENSG00000184557_SOCS3	0.01538	0.0156543	0	1	0.536374
565	ENSG00000211460_TSN	0.015433	0.0067654	0	1	0.537006
566	ENSG00000205307_SAP25	0.015454	0.0135968	0	1	0.537006
567	ENSG00000182636_NDN	0.015684	0.0263405	0	1	0.544014
568	ENSG00000141384_TAF4B	0.015818	0.0382765	1	1	0.547207
569	ENSG00000182040_USH1G	0.015833	0.0381393	0	1	0.547207
570	ENSG00000156467_UQCRB	0.015889	0.0148329	0	1	0.548156
571	ENSG00000186971_KRTAP13-4	0.016047	0.0158323	0	1	0.55218
572	ENSG00000068079_IFI35	0.016109	0.038224	0	1	0.55218
573	ENSG00000258057_BCDIN3D-AS1	0.016165	0.0311584	0	1	0.55218
574	ENSG00000213906_LTB4R2	0.016206	0.039295	0	1	0.55218
575	ENSG00000156475_PPP2R2B	0.016215	0.0366793	0	1	0.55218
576	ENSG00000143543_JTB	0.016231	0.0315245	0	1	0.55218
577	ENSG00000132437_DDC	0.016261	0.028264	0	1	0.55218
578	ENSG00000167749_KLK4	0.016272	0.0287438	0	1	0.55218
579	ENSG00000171954_CYP4F22	0.016275	0.0416332	0	1	0.55218
580	ENSG00000120253_NUP43	0.016293	0.0323652	0	1	0.55218
582	ENSG00000236991_EDRF1-AS1	0.01639	0.0378293	0	1	0.553853
583	ENSG00000139719_VPS33A	0.0164	0.0351189	0	1	0.553853
584	ENSG00000120832_MTERF2	0.016452	0.029967	0	1	0.554634
585	ENSG00000109794_FAM149A	0.016509	0.0330578	0	1	0.555581
586	ENSG00000171135_JAGN1	0.016587	0.0282983	0	1	0.55723
587	ENSG00000185818_NAT8L	0.016655	0.0170607	0	1	0.557531
588	ENSG00000174808_BTC	0.016656	0.0453767	1	1	0.557531
589	ENSG00000131409_LRRC4B	0.016683	0.0297168	0	1	0.557531
590	ENSG00000138772_ANXA3	0.016772	0.047337	0	1	0.559533
591	ENSG00000106258_CYP3A5	0.0169	0.0452348	0	1	0.562826
592	ENSG00000167685_ZNF444	0.016942	0.0293592	0	1	0.563248
593	ENSG00000154451_GBP5	0.016992	0.0442753	0	1	0.563658
594	ENSG00000168394_TAP1	0.017013	0.0377352	0	1	0.563658
595	ENSG00000099246_RAB18	0.017068	0.0293925	0	1	0.564507
596	ENSG00000086289_EPDR1	0.017163	0.0323858	0	1	0.565095
597	ENSG00000171931_FBXW10	0.017172	0.0385879	1	1	0.565095
598	ENSG00000160117_ANKLE1	0.017174	0.0368126	0	1	0.565095
599	ENSG00000132326_PER2	0.017356	0.0446577	0	1	0.570053
600	ENSG00000163535_SGO2	0.017384	0.0364992	0	1	0.570053
601	ENSG00000115286_NDUFS7	0.017501	0.0229069	0	1	0.571293
602	ENSG00000100300_TSPO	0.017502	0.0304069	0	1	0.571293
603	ENSG00000230140_NPAS2-AS1	0.017511	0.0150575	0	1	0.571293
604	ENSG00000112249_ASCC3	0.017571	0.0372985	1	1	0.572279
605	ENSG00000261054_SYNM-AS2	0.017611	0.0414812	0	1	0.572611
606	ENSG00000013810_TACC3	0.017749	0.0385495	0	1	0.576123
607	ENSG00000179902_CFAP276	0.017848	0.0508853	0	1	0.578359
608	ENSG00000152234_ATP5F1A	0.01795	0.0440883	0	1	0.580686
609	ENSG00000121057_AKAP1	0.018042	0.0436199	0	1	0.582681
610	ENSG00000162972_MAIP1	0.018082	0.0237582	0	1	0.582789
611	ENSG00000198734_F5	0.018106	0.0391016	0	1	0.582789
612	ENSG00000258708_SLC25A21-AS1	0.018263	0.00377226	0	1	0.585897
613	ENSG00000205138_SDHAF1	0.0183	0.0121228	0	1	0.585897
614	ENSG00000166342_NETO1	0.018347	0.0548343	0	1	0.585897
615	ENSG00000234715_SLC26A5-AS1	0.018355	0.0417384	0	1	0.585897
616	ENSG00000147485_PXDNL	0.018407	0.0442741	0	1	0.585897
617	ENSG00000233816_IFNA13	0.018407	0.0254308	0	1	0.585897
618	ENSG00000164185_ZNF474	0.018416	0.0420524	0	1	0.585897
619	ENSG00000177414_UBE2U	0.018539	0.0400046	0	1	0.587687
620	ENSG00000116819_TFAP2E	0.018553	0.0488617	0	1	0.587687
621	ENSG00000286095_SPEGNB	0.018564	0.0117696	0	1	0.587687
622	ENSG00000100162_CENPM	0.01865	0.0233068	0	1	0.589438
623	ENSG00000161179_YDJC	0.018786	0.0455231	0	1	0.591922
624	ENSG00000179846_NKPD1	0.018819	0.0388166	1	1	0.591922
625	ENSG00000105261_OVOL3	0.018821	0.0325999	0	1	0.591922
626	ENSG00000137764_MAP2K5	0.019061	0.0265877	0	1	0.59849
627	ENSG00000244158_CALHM6-AS1	0.019113	0.0403996	0	1	0.599144
628	ENSG00000284047_MIR6836	0.019188	0.00491473	0	1	0.59957
629	ENSG00000196565_HBG2	0.019189	0.00871538	0	1	0.59957
630	ENSG00000227954_TARID	0.019234	0.0446685	0	1	0.599724
631	ENSG00000085514_PILRA	0.019265	0.0106753	0	1	0.599724
632	ENSG00000176605_LINC02914	0.019386	0.0130455	0	1	0.599724
633	ENSG00000138468_SENP7	0.019392	0.0470908	0	1	0.599724
634	ENSG00000228049_POLR2J2	0.019411	0.00663406	0	1	0.599724
635	ENSG00000138642_HERC6	0.019414	0.0437893	0	1	0.599724
636	ENSG00000237298_TTN-AS1	0.019447	0.0319532	0	1	0.599724
637	ENSG00000125841_NRSN2	0.019471	0.0445435	0	1	0.599724
638	ENSG00000113790_EHHADH	0.019475	0.0451801	0	1	0.599724
639	ENSG00000115310_RTN4	0.019506	0.0407849	0	1	0.599724
640	ENSG00000204397_CARD16	0.019648	0.0263293	0	1	0.603125
641	ENSG00000100445_SDR39U1	0.019732	0.0243522	0	1	0.604006
642	ENSG00000138400_MDH1B	0.019769	0.0379716	0	1	0.604006
643	ENSG00000213931_HBE1	0.019771	0.0088699	0	1	0.604006
644	ENSG00000181852_RNF41	0.019837	0.0192279	0	1	0.60497
645	ENSG00000183248_PRR36	0.019874	0.03978	1	1	0.60497
646	ENSG00000198156_NPIPB6	0.019897	0.0407535	0	1	0.60497
647	ENSG00000146038_DCDC2	0.020027	0.0521391	0	1	0.60796
648	ENSG00000198551_ZNF627	0.020077	0.0474506	1	1	0.608517
649	ENSG00000152076_CCDC74B	0.02016	0.0542761	0	1	0.61007
650	ENSG00000213512_GBP7	0.020281	0.0489962	0	1	0.612767
651	ENSG00000168028_RPSA	0.020402	0.0216059	0	1	0.615455
652	ENSG00000181004_BBS12	0.020467	0.0443376	0	1	0.616448
653	ENSG00000111110_PPM1H	0.020525	0.0500172	0	1	0.616924
655	ENSG00000103351_CLUAP1	0.020547	0.0434267	0	1	0.616924
656	ENSG00000182132_KCNIP1	0.020709	0.0567686	0	1	0.620185
657	ENSG00000187950_OVCH1	0.020753	0.0475287	0	1	0.620185
658	ENSG00000196361_ELAVL3	0.020802	0.0250308	0	1	0.620185
659	ENSG00000187257_RSBN1L	0.020812	0.0560021	0	1	0.620185
660	ENSG00000162482_AKR7A3	0.020817	0.0463696	0	1	0.620185
661	ENSG00000176402_GJC3	0.020955	0.0412543	0	1	0.62194
662	ENSG00000223652_PRDM6-AS1	0.020968	0.036254	0	1	0.62194
663	ENSG00000168481_LGI3	0.020973	0.0416452	0	1	0.62194
664	ENSG00000120685_PROSER1	0.021025	0.0483553	0	1	0.622521
665	ENSG00000103254_ANTKMT	0.021106	0.0393254	0	1	0.623958
666	ENSG00000188820_CALHM6	0.021345	0.0495975	0	1	0.628596
667	ENSG00000113068_PFDN1	0.02135	0.0115484	0	1	0.628596
668	ENSG00000196090_PTPRT	0.021361	0.0370773	0	1	0.628596
669	ENSG00000163534_FCRL1	0.021429	0.0552549	0	1	0.629633
670	ENSG00000089775_ZBTB25	0.021462	0.0485513	0	1	0.629639
671	ENSG00000180440_SERTM1	0.021528	0.00842809	0	1	0.630355
672	ENSG00000106617_PRKAG2	0.021552	0.0407278	1	1	0.630355
673	ENSG00000157131_C8A	0.021612	0.0412257	1	1	0.631149
674	ENSG00000074582_BCS1L	0.021775	0.0505446	0	1	0.634944
675	ENSG00000139304_PTPRQ	0.021841	0.0335983	0	1	0.635904
676	ENSG00000197858_GPAA1	0.021927	0.0560926	0	1	0.637398
677	ENSG00000251364_SYT9-AS1	0.021974	0.0492112	0	1	0.637398
678	ENSG00000107731_UNC5B	0.022022	0.0447361	0	1	0.637398
679	ENSG00000163874_ZC3H12A	0.022025	0.0436681	0	1	0.637398
680	ENSG00000204052_LRRC73	0.022101	0.0272184	0	1	0.638636
681	ENSG00000008441_NFIX	0.022173	0.025056	0	1	0.639256
682	ENSG00000234127_TRIM26	0.022189	0.0448532	0	1	0.639256
683	ENSG00000196950_SLC39A10	0.022243	0.0390574	0	1	0.639853
684	ENSG00000072818_ACAP1	0.02238	0.0521025	0	1	0.641431
685	ENSG00000121957_GPSM2	0.022386	0.0628893	1	1	0.641431
686	ENSG00000183255_PTTG1IP	0.022398	0.015339	1	1	0.641431
687	ENSG00000156575_PRG3	0.022537	0.0168245	0	1	0.644451
688	ENSG00000100902_PSMA6	0.022604	0.0557447	0	1	0.64462
689	ENSG00000197408_CYP2B6	0.02261	0.0545687	0	1	0.64462
690	ENSG00000110801_PSMD9	0.022805	0.0490282	0	1	0.649216
691	ENSG00000186952_TMEM232	0.022849	0.0477906	0	1	0.649297
692	ENSG00000008128_CDK11A	0.022883	0.0312647	0	1	0.649297
693	ENSG00000182187_CRYGB	0.022929	0.0333222	0	1	0.649297
694	ENSG00000168148_H3-4	0.022943	0.0372537	0	1	0.649297
695	ENSG00000062725_APPBP2	0.02316	0.033129	0	1	0.653823
696	ENSG00000188710_QRFP	0.023199	0.03994	0	1	0.653823
697	ENSG00000240204_SMKR1	0.023205	0.0288567	0	1	0.653823
698	ENSG00000134057_CCNB1	0.023321	0.0385324	0	1	0.654901
699	ENSG00000204920_ZNF155	0.023372	0.058997	0	1	0.654901
700	ENSG00000187658_C5orf52	0.023455	0.0342823	0	1	0.654901
701	ENSG00000203910_C1orf146	0.023467	0.0302407	1	1	0.654901
702	ENSG00000101307_SIRPB1	0.023476	0.0312382	0	1	0.654901
703	ENSG00000186930_KRTAP6-2	0.023483	0.0236022	0	1	0.654901
704	ENSG00000115307_AUP1	0.023537	0.0336875	0	1	0.654901
705	ENSG00000129991_TNNI3	0.023539	0.0239772	0	1	0.654901
706	ENSG00000216863_LY86-AS1	0.02355	0.0125436	0	1	0.654901
707	ENSG00000019102_VSIG2	0.023636	0.0391349	0	1	0.656343
709	ENSG00000130783_CCDC62	0.023808	0.0521649	0	1	0.660165
710	ENSG00000167766_ZNF83	0.023945	0.0413116	0	1	0.663007
711	ENSG00000066629_EML1	0.024076	0.0452047	0	1	0.665121
712	ENSG00000153563_CD8A	0.024121	0.0285962	0	1	0.665121
713	ENSG00000184599_TAFA3	0.024172	0.0361226	0	1	0.665121
714	ENSG00000090097_PCBP4	0.024183	0.047272	0	1	0.665121
715	ENSG00000087074_PPP1R15A	0.024204	0.0553052	0	1	0.665121
716	ENSG00000100385_IL2RB	0.024229	0.0272323	0	1	0.665121
717	ENSG00000164300_SERINC5	0.024334	0.054017	0	1	0.66705
718	ENSG00000118707_TGIF2	0.024431	0.0247017	0	1	0.667919
719	ENSG00000118804_STBD1	0.024459	0.0420633	0	1	0.667919
720	ENSG00000182919_C11orf54	0.024519	0.0441024	0	1	0.667919
721	ENSG00000198169_ZNF251	0.024535	0.0243819	0	1	0.667919
722	ENSG00000112695_COX7A2	0.024566	0.0197733	0	1	0.667919
723	ENSG00000141469_SLC14A1	0.024608	0.0581611	0	1	0.667919
724	ENSG00000174514_MFSD4A	0.024609	0.0341966	0	1	0.667919
725	ENSG00000101413_RPRD1B	0.024729	0.0319325	0	1	0.669803
726	ENSG00000196104_SPOCK3	0.024774	0.0401086	1	1	0.669803
727	ENSG00000176029_C11orf16	0.024783	0.0488797	0	1	0.669803
728	ENSG00000226200_SGMS1-AS1	0.024929	0.0132878	0	1	0.670894
729	ENSG00000164543_STK17A	0.024932	0.043479	0	1	0.670894
730	ENSG00000170369_CST2	0.024961	0.0200696	0	1	0.670894
731	ENSG00000291129_PPIEL	0.024963	0.0266539	0	1	0.670894
732	ENSG00000136206_SPDYE1	0.025078	0.0294111	0	1	0.671625
733	ENSG00000005020_SKAP2	0.025084	0.0419538	0	1	0.671625
734	ENSG00000186666_BCDIN3D	0.025107	0.0475576	0	1	0.671625
735	ENSG00000115762_PLEKHB2	0.02513	0.0506135	0	1	0.671625
736	ENSG00000123171_CCDC70	0.025237	0.0308875	0	1	0.673518
737	ENSG00000227053_MUC12-AS1	0.0253	0.0113476	0	1	0.673518
738	ENSG00000178125_PPP1R42	0.025306	0.0216422	0	1	0.673518
739	ENSG00000103942_HOMER2	0.02536	0.060077	0	1	0.674022
740	ENSG00000125457_MIF4GD	0.025419	0.0621202	0	1	0.674627
741	ENSG00000176124_DLEU1	0.025453	0.0359284	1	1	0.674627
742	ENSG00000186047_DLEU7	0.025619	0.0333187	0	1	0.678092
743	ENSG00000255837_TAS2R20	0.025689	0.0160143	0	1	0.679009
744	ENSG00000164252_AGGF1	0.025911	0.0430353	0	1	0.683937
745	ENSG00000117143_UAP1	0.026163	0.0559043	0	1	0.689641
746	ENSG00000214686_IQCF6	0.026249	0.0596781	0	1	0.69096
747	ENSG00000172938_MRGPRD	0.026484	0.0351034	0	1	0.696192
748	ENSG00000283678_MIR6830	0.0266	0.00482664	0	1	0.696886
749	ENSG00000134049_IER3IP1	0.0266	0.0197093	0	1	0.696886
750	ENSG00000159182_PRAC1	0.026694	0.0215384	0	1	0.696886
751	ENSG00000131142_CCL25	0.026698	0.0274958	0	1	0.696886
752	ENSG00000156269_NAA11	0.026706	0.0372841	0	1	0.696886
753	ENSG00000125815_CST8	0.026728	0.034426	0	1	0.696886
754	ENSG00000230453_ANKRD18B	0.026815	0.0605603	0	1	0.698207
755	ENSG00000200831_SNORD36B	0.026867	0.00409798	0	1	0.698615
756	ENSG00000272458_MIR432	0.026925	0.0111188	0	1	0.698907
757	ENSG00000196470_SIAH1	0.026951	0.022823	0	1	0.698907
758	ENSG00000129116_PALLD	0.027047	0.0539873	0	1	0.700452
759	ENSG00000112599_GUCA1B	0.027124	0.0377203	0	1	0.701332
760	ENSG00000167850_CD300C	0.027154	0.0726901	0	1	0.701332
761	ENSG00000134759_ELP2	0.027239	0.0536667	0	1	0.702583
762	ENSG00000197461_PDGFA	0.027326	0.0407737	0	1	0.703526
763	ENSG00000086062_B4GALT1	0.027365	0.0425837	0	1	0.703526
764	ENSG00000160401_CFAP157	0.027406	0.0557529	0	1	0.703526
765	ENSG00000125319_HROB	0.027422	0.0502496	0	1	0.703526
766	ENSG00000196862_RGPD4	0.027555	0.0497362	0	1	0.705191
767	ENSG00000213995_NAXD	0.027594	0.0619994	0	1	0.705191
768	ENSG00000159455_LCE2B	0.027597	0.0118566	0	1	0.705191
769	ENSG00000136240_KDELR2	0.027641	0.0384956	0	1	0.705378
771	ENSG00000091651_ORC6	0.0278	0.0419579	0	1	0.708494
772	ENSG00000176155_CCDC57	0.027875	0.063824	0	1	0.709465
773	ENSG00000196569_LAMA2	0.027919	0.042382	0	1	0.709645
774	ENSG00000156006_NAT2	0.028009	0.07312	1	1	0.710587
775	ENSG00000148019_CEP78	0.028086	0.0675625	0	1	0.710587
776	ENSG00000197177_ADGRA1	0.028088	0.0626302	0	1	0.710587
777	ENSG00000237763_AMY1A	0.028104	0.0324074	0	1	0.710587
778	ENSG00000104808_DHDH	0.028186	0.0572954	0	1	0.710967
779	ENSG00000243489_KRTAP10-11	0.028193	0.0661771	0	1	0.710967
780	ENSG00000267432_DNAH17-AS1	0.028307	0.0560249	0	1	0.71162
781	ENSG00000244588_RAD21L1	0.028313	0.0517273	0	1	0.71162
782	ENSG00000138759_FRAS1	0.02833	0.0555562	0	1	0.71162
783	ENSG00000106333_PCOLCE	0.028448	0.0557372	0	1	0.713547
784	ENSG00000105357_MYH14	0.028481	0.0585508	0	1	0.713547
785	ENSG00000180043_GARIN5B	0.02854	0.0563926	0	1	0.714062
786	ENSG00000092850_TEKT2	0.028605	0.0624097	0	1	0.714062
787	ENSG00000186472_PCLO	0.028613	0.0556324	0	1	0.714062
788	ENSG00000197465_GYPE	0.028703	0.00713427	0	1	0.715379
789	ENSG00000099812_MISP	0.028762	0.0629376	0	1	0.71592
790	ENSG00000138813_C4orf17	0.028825	0.0531299	0	1	0.715976
791	ENSG00000100150_DEPDC5	0.028839	0.0656181	0	1	0.715976
792	ENSG00000197249_SERPINA1	0.028876	0.0661881	1	1	0.715976
793	ENSG00000121904_CSMD2	0.028967	0.0582492	1	1	0.717307
794	ENSG00000224165_DNAJC27-AS1	0.029108	0.0151474	0	1	0.71987
795	ENSG00000178750_STX19	0.029159	0.0403771	0	1	0.720205
796	ENSG00000149021_SCGB1A1	0.029246	0.0115945	0	1	0.721167
797	ENSG00000152669_CCNO	0.029273	0.0552824	0	1	0.721167
798	ENSG00000150244_TRIM48	0.029339	0.018619	0	1	0.721509
799	ENSG00000131378_RFTN1	0.029362	0.0370044	0	1	0.721509
800	ENSG00000143862_ARL8A	0.029443	0.0355361	0	1	0.722576
801	ENSG00000130703_OSBPL2	0.029522	0.0369119	0	1	0.722604
802	ENSG00000188784_PLA2G2E	0.029602	0.034696	0	1	0.722604
803	ENSG00000155657_TTN	0.029618	0.0365695	0	1	0.722604
804	ENSG00000029363_BCLAF1	0.029755	0.0709239	0	1	0.722604
805	ENSG00000108256_NUFIP2	0.029773	0.0595175	1	1	0.722604
806	ENSG00000132801_ZSWIM3	0.029808	0.0435369	0	1	0.722604
807	ENSG00000197961_ZNF121	0.029822	0.0218313	0	1	0.722604
808	ENSG00000172650_AGAP5	0.029827	0.0452745	0	1	0.722604
809	ENSG00000226779_NAALADL2-AS2	0.029854	0.0321083	0	1	0.722604
810	ENSG00000124939_SCGB2A1	0.029872	0.030175	0	1	0.722604
811	ENSG00000198815_FOXJ3	0.029892	0.0480522	0	1	0.722604
812	ENSG00000242288_BMS1P4-AGAP5	0.029916	0.0466679	0	1	0.722604
813	ENSG00000105370_LIM2	0.029933	0.048045	0	1	0.722604
814	ENSG00000151135_TMEM263	0.029979	0.0515897	0	1	0.722806
815	ENSG00000225792_SNX10-AS1	0.030038	0.0154275	0	1	0.723321
816	ENSG00000116985_BMP8B	0.030142	0.0626047	0	1	0.724275
817	ENSG00000124299_PEPD	0.030153	0.059143	0	1	0.724275
818	ENSG00000138802_SEC24B	0.030258	0.0616993	0	1	0.72589
819	ENSG00000111707_SUDS3	0.030386	0.0341722	0	1	0.727423
820	ENSG00000100814_CCNB1IP1	0.030471	0.0284744	0	1	0.727423
821	ENSG00000243772_KIR2DL3	0.030553	0.0377565	0	1	0.727423
822	ENSG00000203499_IQANK1	0.030578	0.065892	0	1	0.727423
824	ENSG00000138109_CYP2C9	0.030676	0.0654876	0	1	0.727423
825	ENSG00000172478_MAB21L4	0.030753	0.0786505	0	1	0.727423
826	ENSG00000152495_CAMK4	0.030799	0.0456144	0	1	0.727423
827	ENSG00000050344_NFE2L3	0.030836	0.0627284	1	1	0.727423
828	ENSG00000186207_LCE5A	0.030883	0.0213487	0	1	0.727423
829	ENSG00000179057_IGSF22	0.03095	0.0595094	0	1	0.727423
830	ENSG00000147647_DPYS	0.031149	0.0666897	0	1	0.727423
831	ENSG00000171150_SOCS5	0.031166	0.0425767	0	1	0.727423
832	ENSG00000196620_UGT2B15	0.031221	0.0581959	1	1	0.727423
833	ENSG00000188778_ADRB3	0.031271	0.0518637	0	1	0.727423
834	ENSG00000164076_CAMKV	0.031275	0.0322177	0	1	0.727423
835	ENSG00000131398_KCNC3	0.031549	0.0612697	0	1	0.727423
836	ENSG00000166856_GPR182	0.031557	0.0414834	0	1	0.727423
837	ENSG00000235848_RMDN2-AS1	0.031733	0.0734013	0	1	0.727423
839	ENSG00000061656_SPAG4	0.032039	0.0460017	0	1	0.727423
840	ENSG00000164983_TMEM65	0.032091	0.0313702	0	1	0.727423
841	ENSG00000196188_CTSE	0.032225	0.056341	0	1	0.727423
842	ENSG00000243849_CFAP44-AS1	0.032227	0.0401261	0	1	0.727423
843	ENSG00000108854_SMURF2	0.032256	0.0660107	0	1	0.727423
844	ENSG00000256762_STH	0.032309	0.00719181	0	1	0.727423
845	ENSG00000150782_IL18	0.032315	0.0233304	0	1	0.727423
846	ENSG00000131470_PSMC3IP	0.032516	0.0740049	0	1	0.727423
847	ENSG00000130731_METTL26	0.032717	0.0529106	0	1	0.727423
848	ENSG00000143341_HMCN1	0.032745	0.0680366	0	1	0.727423
849	ENSG00000127472_PLA2G5	0.032981	0.0310359	0	1	0.727423
850	ENSG00000139187_KLRG1	0.033275	0.0351976	1	1	0.727423
851	ENSG00000177542_SLC25A22	0.033282	0.0507802	0	1	0.727423
852	ENSG00000163166_IWS1	0.033342	0.0622748	0	1	0.727423
853	ENSG00000176903_PNMA1	0.03335	0.045216	0	1	0.727423
854	ENSG00000091986_CCDC80	0.033369	0.063204	0	1	0.727423
855	ENSG00000126787_DLGAP5	0.033402	0.0769849	0	1	0.727423
856	ENSG00000144867_SRPRB	0.033568	0.0467685	0	1	0.727423
857	ENSG00000168038_ULK4	0.033793	0.0509193	0	1	0.727423
858	ENSG00000222005_LINC01118	0.033808	0.0480287	0	1	0.727423
859	ENSG00000103653_CSK	0.034071	0.0359476	0	1	0.727423
860	ENSG00000163389_POGLUT1	0.034075	0.0442776	0	1	0.727423
861	ENSG00000084234_APLP2	0.034236	0.0635629	0	1	0.727423
862	ENSG00000094963_FMO2	0.034377	0.0662926	0	1	0.727423
863	ENSG00000163206_SMCP	0.03438	0.0147373	0	1	0.727423
864	ENSG00000114125_RNF7	0.034391	0.0213937	0	1	0.727423
865	ENSG00000239961_LILRA4	0.034523	0.032763	0	1	0.727423
866	ENSG00000006659_LGALS14	0.034596	0.00922623	0	1	0.727423
867	ENSG00000085274_MYNN	0.034634	0.0508401	0	1	0.727423
868	ENSG00000183208_GDPGP1	0.034659	0.06416	0	1	0.727423
869	ENSG00000131482_G6PC1	0.03467	0.0564631	0	1	0.727423
870	ENSG00000173269_MMRN2	0.034671	0.0676478	0	1	0.727423
871	ENSG00000171246_NPTX1	0.034713	0.0555781	0	1	0.727423
873	ENSG00000053770_AP5M1	0.035122	0.0587323	0	1	0.727423
874	ENSG00000223701_RAET1E-AS1	0.035133	0.0452236	0	1	0.727423
875	ENSG00000126778_SIX1	0.035299	0.04431	0	1	0.727423
877	ENSG00000212935_KRTAP10-3	0.035386	0.0524914	0	1	0.727423
878	ENSG00000226807_MROH5	0.03541	0.018691	0	1	0.727423
879	ENSG00000170423_KRT78	0.035444	0.0829866	1	1	0.727423
880	ENSG00000269420_PLA2G4C-AS1	0.035493	0.0412917	0	1	0.727423
881	ENSG00000164520_RAET1E	0.035706	0.0395413	0	1	0.727423
882	ENSG00000150594_ADRA2A	0.035723	0.0584143	0	1	0.727423
883	ENSG00000148672_GLUD1	0.035743	0.045011	0	1	0.727423
884	ENSG00000164161_HHIP	0.035755	0.0753805	0	1	0.727423
885	ENSG00000184313_MROH7	0.035783	0.0636774	0	1	0.727423
886	ENSG00000214513_NOTO	0.035794	0.0402812	0	1	0.727423
887	ENSG00000241595_KRTAP9-4	0.035985	0.0229604	0	1	0.727423
888	ENSG00000215547_DEFB115	0.035996	0.031835	0	1	0.727423
889	ENSG00000185905_C16orf54	0.036055	0.0607983	0	1	0.727423
890	ENSG00000164508_H2AC1	0.036117	0.0254715	1	1	0.727423
891	ENSG00000144452_ABCA12	0.036173	0.0697464	0	1	0.727423
892	ENSG00000156463_SH3RF2	0.036271	0.0650233	0	1	0.727423
893	ENSG00000113108_APBB3	0.036317	0.0489564	0	1	0.727423
894	ENSG00000162910_MRPL55	0.036367	0.0470509	0	1	0.727423
895	ENSG00000258484_SPESP1	0.036519	0.0359153	0	1	0.727423
896	ENSG00000145975_FAM217A	0.036631	0.0741506	0	1	0.727423
897	ENSG00000249348_UGDH-AS1	0.036647	0.0338164	0	1	0.727423
898	ENSG00000233885_YEATS2-AS1	0.036776	0.0251615	0	1	0.727423
899	ENSG00000089723_OTUB2	0.03686	0.0574263	0	1	0.727423
900	ENSG00000140263_SORD	0.036877	0.0644915	0	1	0.727423
901	ENSG00000130433_CACNG6	0.037008	0.0756036	0	1	0.727423
902	ENSG00000198805_PNP	0.037049	0.0493124	0	1	0.727423
903	ENSG00000165383_LRRC18	0.037121	0.0751713	0	1	0.727423
904	ENSG00000146250_PRSS35	0.037157	0.0508134	0	1	0.727423
905	ENSG00000120860_WASHC3	0.037162	0.049228	0	1	0.727423
906	ENSG00000110195_FOLR1	0.037205	0.0318242	0	1	0.727423
907	ENSG00000182327_GLTPD2	0.037226	0.065899	1	1	0.727423
908	ENSG00000269964_MEI4	0.037331	0.0537459	0	1	0.727423
909	ENSG00000138892_TTLL8	0.03738	0.0758635	0	1	0.727423
910	ENSG00000188011_RTP5	0.037401	0.0376888	0	1	0.727423
911	ENSG00000130558_OLFM1	0.037451	0.0466955	0	1	0.727423
912	ENSG00000187997_C17orf99	0.037483	0.0609361	0	1	0.727423
913	ENSG00000171953_ATPAF2	0.037527	0.0770942	0	1	0.727423
914	ENSG00000106648_GALNTL5	0.037565	0.0608663	0	1	0.727423
915	ENSG00000069345_DNAJA2	0.037595	0.0394581	0	1	0.727423
916	ENSG00000244219_TMEM225B	0.037599	0.0361892	0	1	0.727423
917	ENSG00000153406_NMRAL1	0.037669	0.0740469	0	1	0.727423
918	ENSG00000182631_RXFP3	0.03781	0.0514031	0	1	0.727423
919	ENSG00000166143_PPP1R14D	0.0379	0.0441919	0	1	0.727423
921	ENSG00000150656_CNDP1	0.038635	0.0722165	0	1	0.727423
922	ENSG00000159885_ZNF222	0.038732	0.0473241	0	1	0.727423
923	ENSG00000253438_PCAT1	0.038762	0.0815876	0	1	0.727423
924	ENSG00000187742_SECISBP2	0.038873	0.0771569	0	1	0.727423
926	ENSG00000129667_RHBDF2	0.039005	0.0382636	0	1	0.727423
927	ENSG00000198393_ZNF26	0.039074	0.0453997	0	1	0.727423
928	ENSG00000196458_ZNF605	0.039082	0.0502334	0	1	0.727423
929	ENSG00000169220_RGS14	0.039086	0.056024	0	1	0.727423
930	ENSG00000004776_HSPB6	0.039211	0.0535331	0	1	0.727423
931	ENSG00000119147_ECRG4	0.039308	0.0666459	0	1	0.727423
932	ENSG00000119414_PPP6C	0.039337	0.0393272	0	1	0.727423
933	ENSG00000118620_ZNF430	0.039411	0.0489484	0	1	0.727423
934	ENSG00000118508_RAB32	0.03952	0.0444791	0	1	0.727423
935	ENSG00000142459_EVI5L	0.039525	0.057962	1	1	0.727423
936	ENSG00000075407_ZNF37A	0.039531	0.0601774	0	1	0.727423
938	ENSG00000161513_FDXR	0.039739	0.0802696	0	1	0.727423
939	ENSG00000115839_RAB3GAP1	0.039845	0.0838443	1	1	0.727423
940	ENSG00000143368_SF3B4	0.039887	0.0347544	0	1	0.727423
941	ENSG00000117362_APH1A	0.039887	0.046355	0	1	0.727423
943	ENSG00000120662_MTRF1	0.039927	0.0874294	0	1	0.727423
944	ENSG00000165702_GFI1B	0.04003	0.0700581	0	1	0.727423
945	ENSG00000115325_DOK1	0.040033	0.0759727	0	1	0.727423
948	ENSG00000164338_UTP15	0.040249	0.0644019	1	1	0.727423
949	ENSG00000172986_GXYLT2	0.040252	0.0770758	0	1	0.727423
950	ENSG00000277443_MARCKS	0.0404	0.0634717	0	1	0.727423
951	ENSG00000156804_FBXO32	0.040455	0.044757	0	1	0.727423
952	ENSG00000283930_PLD5P1	0.040497	0.0634421	0	1	0.727423
953	ENSG00000205186_FABP9	0.040604	0.0566559	0	1	0.727423
954	ENSG00000123505_AMD1	0.040605	0.0328142	0	1	0.727423
955	ENSG00000178234_GALNT11	0.040612	0.0683052	0	1	0.727423
956	ENSG00000115155_OTOF	0.040724	0.0769634	1	1	0.727423
957	ENSG00000151743_AMN1	0.040897	0.0258392	0	1	0.727423
958	ENSG00000127831_VIL1	0.041053	0.0826066	0	1	0.727423
959	ENSG00000140740_UQCRC2	0.041065	0.079545	0	1	0.727423
960	ENSG00000163348_PYGO2	0.041171	0.0552998	0	1	0.727423
961	ENSG00000124383_MPHOSPH10	0.041194	0.0809977	0	1	0.727423
962	ENSG00000167693_NXN	0.041249	0.0698588	0	1	0.727423
964	ENSG00000214940_NPIPA8	0.04133	0.0132165	0	1	0.727423
965	ENSG00000159403_C1R	0.041392	0.0311649	0	1	0.727423
966	ENSG00000253910_PCDHGB2	0.041467	0.0721513	0	1	0.727423
967	ENSG00000276181_MIR6794	0.041512	0.0110606	0	1	0.727423
968	ENSG00000113555_PCDH12	0.041533	0.0729529	0	1	0.727423
969	ENSG00000135362_PRR5L	0.041594	0.075696	0	1	0.727423
970	ENSG00000240065_PSMB9	0.041648	0.0822317	0	1	0.727423
971	ENSG00000120708_TGFBI	0.041775	0.074461	0	1	0.727423
973	ENSG00000223614_ZNF735	0.041973	0.0703363	0	1	0.727423
974	ENSG00000166341_DCHS1	0.041988	0.0684617	0	1	0.727423
975	ENSG00000167920_KRT10-AS1	0.042	0.0691773	0	1	0.727423
976	ENSG00000039987_BEST2	0.042014	0.0715254	0	1	0.727423
977	ENSG00000214078_CPNE1	0.042032	0.0799829	0	1	0.727423
978	ENSG00000240057_NEPRO-AS1	0.042092	0.0195181	0	1	0.727423
979	ENSG00000099341_PSMD8	0.042178	0.0627302	0	1	0.727423
981	ENSG00000140798_ABCC12	0.042319	0.0740003	0	1	0.727423
982	ENSG00000284553_MIR6886	0.042328	0.0080166	0	1	0.727423
983	ENSG00000160201_U2AF1	0.042344	0.0043765	0	1	0.727423
984	ENSG00000275141_MIR6888	0.042428	0.0217978	0	1	0.727423
985	ENSG00000122862_SRGN	0.042468	0.0367169	0	1	0.727423
986	ENSG00000262576_PCDHGA4	0.042475	0.0680065	0	1	0.727423
987	ENSG00000197134_ZNF257	0.042541	0.0471744	0	1	0.727423
988	ENSG00000124466_LYPD3	0.04259	0.0716989	0	1	0.727423
989	ENSG00000021461_CYP3A43	0.042671	0.0789001	0	1	0.727423
990	ENSG00000133678_TMEM254	0.042738	0.0450132	0	1	0.727423
991	ENSG00000166415_WDR72	0.042748	0.0749985	1	1	0.727423
992	ENSG00000185860_CCDC190	0.042833	0.0230091	0	1	0.727423
993	ENSG00000015520_NPC1L1	0.042966	0.0858413	1	1	0.727423
994	ENSG00000236699_ARHGEF38	0.042984	0.0840539	0	1	0.727423
995	ENSG00000092345_DAZL	0.043085	0.0459458	0	1	0.727423
996	ENSG00000124370_MCEE	0.043135	0.083345	0	1	0.727423
997	ENSG00000285480_H2BK1	0.043185	0.0439588	0	1	0.727423
998	ENSG00000148386_LCN9	0.043186	0.030442	0	1	0.727423
999	ENSG00000214216_IQCJ	0.043187	0.0373451	0	1	0.727423
1000	ENSG00000213139_CRYGS	0.043287	0.0419641	0	1	0.727423
1001	ENSG00000143363_PRUNE1	0.043299	0.077765	0	1	0.727423
1002	ENSG00000171595_DNAI2	0.043342	0.0764701	0	1	0.727423
1003	ENSG00000239636_TFAP2E-AS1	0.04345	0.0530801	0	1	0.727423
1004	ENSG00000184451_CCR10	0.04345	0.0720143	0	1	0.727423
1005	ENSG00000169021_UQCRFS1	0.0436	0.0379369	0	1	0.727423
1006	ENSG00000174450_GOLGA6L2	0.043628	0.0408455	0	1	0.727423
1007	ENSG00000131941_RHPN2	0.043836	0.0751181	0	1	0.727423
1008	ENSG00000120948_TARDBP	0.043865	0.056167	0	1	0.727423
1009	ENSG00000154493_C10orf90	0.04388	0.0900277	0	1	0.727423
1010	ENSG00000083817_ZNF416	0.043939	0.0366445	0	1	0.727423
1011	ENSG00000161664_ASB16	0.043952	0.0865294	0	1	0.727423
1012	ENSG00000178718_RPP25	0.043968	0.0472494	0	1	0.727423
1013	ENSG00000178796_RIIAD1	0.043995	0.0446767	0	1	0.727423
1014	ENSG00000237181_PRKAR1B-AS1	0.044028	0.0062333	0	1	0.727423
1015	ENSG00000128266_GNAZ	0.044063	0.0397532	0	1	0.727423
1016	ENSG00000174442_ZWILCH	0.044072	0.0840288	0	1	0.727423
1017	ENSG00000117152_RGS4	0.044429	0.0497184	0	1	0.727423
1018	ENSG00000183090_FREM3	0.044477	0.089974	0	1	0.727423
1019	ENSG00000127507_ADGRE2	0.044777	0.0896688	0	1	0.727423
1020	ENSG00000169224_GCSAML	0.044833	0.0946157	0	1	0.727423
1021	ENSG00000186818_LILRB4	0.04484	0.0496045	0	1	0.727423
1022	ENSG00000205277_MUC12	0.044859	0.0784267	0	1	0.727423
1023	ENSG00000168264_IRF2BP2	0.044968	0.0771736	1	1	0.727423
1024	ENSG00000117318_ID3	0.044992	0.0861965	0	1	0.727423
1025	ENSG00000166321_NUDT13	0.04509	0.0914176	0	1	0.727423
1026	ENSG00000224051_CPTP	0.045102	0.0783534	0	1	0.727423
1027	ENSG00000131023_LATS1	0.04511	0.0874482	0	1	0.727423
1028	ENSG00000223537_ZBTB24-DT	0.045212	0.0796693	0	1	0.727423
1029	ENSG00000186451_SPATA12	0.045259	0.0157723	0	1	0.727423
1030	ENSG00000132670_PTPRA	0.045373	0.0792128	0	1	0.727423
1031	ENSG00000115850_LCT	0.045517	0.0691597	0	1	0.727423
1032	ENSG00000197603_CPLANE1	0.045565	0.0785943	0	1	0.727423
1033	ENSG00000131650_KREMEN2	0.045803	0.0808194	0	1	0.727423
1034	ENSG00000076053_RBM7	0.04581	0.0612002	0	1	0.727423
1035	ENSG00000079101_CLUL1	0.045833	0.0517577	0	1	0.727423
1036	ENSG00000116830_TTF2	0.045843	0.0769158	0	1	0.727423
1037	ENSG00000225905_ANKRD65-AS1	0.045862	0.0829068	0	1	0.727423
1038	ENSG00000177873_ZNF619	0.045996	0.0835856	0	1	0.727423
1039	ENSG00000089876_DHX32	0.046043	0.0793575	0	1	0.727423
1040	ENSG00000203837_PNLIPRP3	0.046141	0.0863156	0	1	0.727423
1041	ENSG00000068796_KIF2A	0.046346	0.0718434	0	1	0.727423
1042	ENSG00000094755_GABRP	0.046384	0.0809366	0	1	0.727423
1043	ENSG00000178568_ERBB4	0.046497	0.0876018	0	1	0.727423
1044	ENSG00000163815_CLEC3B	0.046613	0.0703236	0	1	0.727423
1045	ENSG00000189056_RELN	0.046625	0.0813985	1	1	0.727423
1046	ENSG00000102575_ACP5	0.046644	0.0862217	0	1	0.727423
1047	ENSG00000116815_CD58	0.046659	0.0128876	0	1	0.727423
1048	ENSG00000100399_CHADL	0.046699	0.0918689	0	1	0.727423
1049	ENSG00000165972_CCDC38	0.047138	0.0786081	0	1	0.727423
1050	ENSG00000107937_GTPBP4	0.04721	0.0852508	0	1	0.727423
1051	ENSG00000067208_EVI5	0.047273	0.0795104	1	1	0.727423
1052	ENSG00000100678_SLC8A3	0.047463	0.084194	0	1	0.727423
1053	ENSG00000101350_KIF3B	0.04747	0.0557596	0	1	0.727423
1054	ENSG00000269058_CALR3	0.047483	0.0733978	0	1	0.727423
1055	ENSG00000180198_RCC1	0.047496	0.0571461	0	1	0.727423
1056	ENSG00000078579_FGF20	0.047539	0.0677005	0	1	0.727423
1058	ENSG00000177119_ANO6	0.047596	0.0874163	0	1	0.727423
1059	ENSG00000266173_STRADA	0.047631	0.0849745	0	1	0.727423
1060	ENSG00000126814_TRMT5	0.047661	0.0723986	0	1	0.727423
1061	ENSG00000184110_EIF3C	0.047827	0.0338508	0	1	0.727423
1062	ENSG00000057149_SERPINB3	0.04786	0.0852476	0	1	0.727423
1063	ENSG00000163395_IGFN1	0.047878	0.0845692	0	1	0.727423
1064	ENSG00000164967_RPP25L	0.047898	0.0490677	0	1	0.727423
1065	ENSG00000173401_GLIPR1L1	0.04792	0.0424982	0	1	0.727423
1066	ENSG00000213023_SYT3	0.047969	0.0640514	0	1	0.727423
1067	ENSG00000164488_DACT2	0.048044	0.0894555	0	1	0.727423
1068	ENSG00000116218_NPHS2	0.048081	0.0930402	0	1	0.727423
1069	ENSG00000100346_CACNA1I	0.048132	0.0969574	0	1	0.727423
1070	ENSG00000165841_CYP2C19	0.048164	0.0886586	0	1	0.727423
1072	ENSG00000144401_METTL21A	0.048262	0.0847843	0	1	0.727423
1073	ENSG00000187689_AMTN	0.048276	0.102532	0	1	0.727423
1074	ENSG00000117308_GALE	0.048318	0.065518	0	1	0.727423
1075	ENSG00000139574_NPFF	0.048412	0.0353026	0	1	0.727423
1076	ENSG00000166394_CYB5R2	0.048426	0.0943776	0	1	0.727423
1077	ENSG00000130921_MTRFR	0.048429	0.0368247	0	1	0.727423
1078	ENSG00000119844_AFTPH	0.048495	0.084166	0	1	0.727423
1079	ENSG00000166105_GLB1L3	0.048657	0.0768563	0	1	0.727423
1080	ENSG00000122970_IFT81	0.048714	0.0938983	1	1	0.727423
1081	ENSG00000168765_GSTM4	0.048762	0.0717922	0	1	0.727423
1082	ENSG00000117154_IGSF21	0.048816	0.0886603	0	1	0.727423
1083	ENSG00000259488_DUT-AS1	0.048848	0.026542	0	1	0.727423
1084	ENSG00000035862_TIMP2	0.048861	0.0663108	0	1	0.727423
1085	ENSG00000117020_AKT3	0.048916	0.0404408	0	1	0.727423
1086	ENSG00000118689_FOXO3	0.048918	0.0913984	0	1	0.727423
1087	ENSG00000105668_UPK1A	0.049	0.0652231	0	1	0.727423
1088	ENSG00000284489_MIR6751	0.049084	0.0204105	0	1	0.727423
1089	ENSG00000184814_PRR23B	0.049144	0.0350414	0	1	0.727423
1090	ENSG00000174137_FAM53A	0.049268	0.0889096	0	1	0.727423
1091	ENSG00000105198_LGALS13	0.049284	0.0322404	0	1	0.727423
1092	ENSG00000109133_TMEM33	0.049336	0.0599021	0	1	0.727423
1093	ENSG00000163632_C3orf49	0.049386	0.0386122	0	1	0.727423
1094	ENSG00000183530_PRR14L	0.049667	0.0935847	0	1	0.727423
1095	ENSG00000175575_PAAF1	0.049758	0.0918112	0	1	0.727423
1096	ENSG00000090661_CERS4	0.049869	0.0924032	0	1	0.727423
1097	ENSG00000179546_HTR1D	0.049871	0.0762894	0	1	0.727423
1098	ENSG00000135253_KCP	0.049874	0.0872207	0	1	0.727423
1099	ENSG00000144677_CTDSPL	0.050031	0.0591006	0	1	0.727423
1100	ENSG00000154040_CABYR	0.050059	0.0806253	0	1	0.727423
1101	ENSG00000229688_CRPPA-AS1	0.050171	0.0302877	0	1	0.727423
1102	ENSG00000168005_SPINDOC	0.050201	0.0514794	1	1	0.727423
1103	ENSG00000101280_ANGPT4	0.050313	0.0875956	0	1	0.727423
1104	ENSG00000078140_UBE2K	0.050318	0.013203	0	1	0.727423
1106	ENSG00000223601_EBLN1	0.050521	0.0525535	0	1	0.727423
1107	ENSG00000110696_C11orf58	0.05054	0.0272028	0	1	0.727423
1108	ENSG00000221883_ARIH2OS	0.050552	0.028911	0	1	0.727423
1109	ENSG00000161249_DMKN	0.050595	0.0757447	0	1	0.727423
1110	ENSG00000156284_CLDN8	0.050767	0.0616726	0	1	0.727423
1111	ENSG00000106244_PDAP1	0.050987	0.0859534	0	1	0.727423
1112	ENSG00000072954_TMEM38A	0.050996	0.063059	0	1	0.727423
1113	ENSG00000171680_PLEKHG5	0.051047	0.0896694	0	1	0.727423
1114	ENSG00000115339_GALNT3	0.051106	0.0753942	0	1	0.727423
1115	ENSG00000196715_VKORC1L1	0.051157	0.0295662	0	1	0.727423
1116	ENSG00000162039_MEIOB	0.051188	0.0974565	0	1	0.727423
1117	ENSG00000167378_IRGQ	0.051193	0.0691327	0	1	0.727423
1118	ENSG00000180872_DEFB112	0.051247	0.0540806	0	1	0.727423
1119	ENSG00000110243_APOA5	0.0514	0.103449	1	1	0.727423
1120	ENSG00000148700_ADD3	0.051446	0.0953493	0	1	0.727423
1121	ENSG00000136261_BZW2	0.051451	0.0606442	0	1	0.727423
1122	ENSG00000147676_MAL2	0.051517	0.0395224	0	1	0.727423
1123	ENSG00000112333_NR2E1	0.051587	0.0474914	0	1	0.727423
1124	ENSG00000167985_SDHAF2	0.051767	0.042063	0	1	0.727423
1125	ENSG00000132581_SDF2	0.051809	0.0609622	0	1	0.727423
1127	ENSG00000088970_KIZ	0.052126	0.0911738	0	1	0.727423
1128	ENSG00000163631_ALB	0.052211	0.073333	0	1	0.727423
1129	ENSG00000115841_RMDN2	0.05229	0.086995	0	1	0.727423
1130	ENSG00000182685_BRICD5	0.052295	0.0936814	0	1	0.727423
1131	ENSG00000189068_VSTM1	0.052297	0.0249935	0	1	0.727423
1132	ENSG00000171532_NEUROD2	0.052476	0.0371884	0	1	0.727423
1133	ENSG00000112367_FIG4	0.052489	0.0987711	0	1	0.727423
1134	ENSG00000185758_CLDN24	0.052832	0.0503001	0	1	0.727423
1135	ENSG00000212127_TAS2R14	0.052902	0.093004	0	1	0.727423
1136	ENSG00000009790_TRAF3IP3	0.052913	0.0853799	0	1	0.727423
1137	ENSG00000121797_CCRL2	0.052924	0.041409	0	1	0.727423
1138	ENSG00000134962_KLB	0.053145	0.0947671	0	1	0.727423
1139	ENSG00000163703_CRELD1	0.053146	0.0851975	0	1	0.727423
1140	ENSG00000271723_MROH7-TTC4	0.053229	0.0743638	0	1	0.727423
1141	ENSG00000203739_PRDX6-AS1	0.053286	0.041931	0	1	0.727423
1142	ENSG00000197363_ZNF517	0.053371	0.0571796	0	1	0.727423
1143	ENSG00000177096_PHETA2	0.053402	0.0763361	0	1	0.727423
1144	ENSG00000144642_RBMS3	0.053448	0.0937097	0	1	0.727423
1145	ENSG00000131871_SELENOS	0.053462	0.0786136	0	1	0.727423
1147	ENSG00000166477_LEO1	0.053853	0.0686708	0	1	0.727423
1148	ENSG00000104497_SNX16	0.053922	0.0916281	0	1	0.727423
1149	ENSG00000112576_CCND3	0.054043	0.0717877	0	1	0.727423
1150	ENSG00000087448_KLHL42	0.054376	0.0492136	0	1	0.727423
1151	ENSG00000167862_MRPL58	0.0544	0.0900545	0	1	0.727423
1152	ENSG00000151923_TIAL1	0.054441	0.0533678	0	1	0.727423
1153	ENSG00000182170_MRGPRG	0.054452	0.0538915	0	1	0.727423
1154	ENSG00000158014_SLC30A2	0.054505	0.0528314	0	1	0.727423
1155	ENSG00000205927_OLIG2	0.054508	0.0618922	0	1	0.727423
1156	ENSG00000240666_MME-AS1	0.054526	0.0590196	0	1	0.727423
1157	ENSG00000111642_CHD4	0.054651	0.0875838	0	1	0.727423
1158	ENSG00000121940_CLCC1	0.054662	0.0916982	1	1	0.727423
1159	ENSG00000167483_NIBAN3	0.054686	0.0994343	0	1	0.727423
1160	ENSG00000197081_IGF2R	0.054732	0.0898713	1	1	0.727423
1161	ENSG00000101608_MYL12A	0.054737	0.0480854	0	1	0.727423
1162	ENSG00000198178_CLEC4C	0.054895	0.0530151	0	1	0.727423
1163	ENSG00000204424_LY6G6F	0.054935	0.0767138	0	1	0.727423
1165	ENSG00000196460_RFX8	0.054965	0.101512	0	1	0.727423
1166	ENSG00000274621_MIR6867	0.054968	0.00446259	0	1	0.727423
1167	ENSG00000224215_C10orf67-AS1	0.055023	0.00703785	0	1	0.727423
1168	ENSG00000141200_KIF2B	0.055025	0.100202	0	1	0.727423
1169	ENSG00000261456_TUBB8	0.055295	0.0821504	0	1	0.727423
1170	ENSG00000204481_PRAMEF14	0.055392	0.0346529	0	1	0.727423
1171	ENSG00000129055_ANAPC13	0.055507	0.0221387	0	1	0.727423
1172	ENSG00000115306_SPTBN1	0.055511	0.0871976	0	1	0.727423
1174	ENSG00000162896_PIGR	0.055583	0.0979782	0	1	0.727423
1175	ENSG00000077616_NAALAD2	0.05563	0.0954857	0	1	0.727423
1176	ENSG00000181523_SGSH	0.055671	0.0932871	0	1	0.727423
1177	ENSG00000180432_CYP8B1	0.055708	0.0932916	0	1	0.727423
1178	ENSG00000230510_PPP5D1P	0.055855	0.0379036	1	1	0.727423
1179	ENSG00000129673_AANAT	0.055934	0.0719872	0	1	0.727423
1180	ENSG00000253972_MAL2-AS1	0.056008	0.0349473	0	1	0.727423
1181	ENSG00000183160_TMEM119	0.05608	0.0760368	0	1	0.727423
1182	ENSG00000165102_HGSNAT	0.056088	0.0973073	0	1	0.727423
1183	ENSG00000117592_PRDX6	0.056118	0.0444916	0	1	0.727423
1184	ENSG00000163634_THOC7	0.056131	0.0432029	0	1	0.727423
1185	ENSG00000172340_SUCLG2	0.056182	0.0965626	0	1	0.727423
1186	ENSG00000086061_DNAJA1	0.056221	0.0589762	0	1	0.727423
1187	ENSG00000137673_MMP7	0.056473	0.061618	0	1	0.727423
1188	ENSG00000165997_ARL5B	0.056513	0.0352044	0	1	0.727423
1189	ENSG00000236404_VLDLR-AS1	0.056622	0.0373634	0	1	0.727423
1190	ENSG00000143257_NR1I3	0.056672	0.0692358	1	1	0.727423
1191	ENSG00000116132_PRRX1	0.056694	0.0767063	0	1	0.727423
1192	ENSG00000162571_TTLL10	0.056719	0.0994102	0	1	0.727423
1193	ENSG00000166866_MYO1A	0.056772	0.0978141	0	1	0.727423
1194	ENSG00000145642_SHISAL2B	0.056932	0.102936	0	1	0.727423
1195	ENSG00000154122_ANKH	0.056985	0.0668376	0	1	0.727423
1196	ENSG00000082196_C1QTNF3	0.057029	0.0518858	0	1	0.727423
1197	ENSG00000160087_UBE2J2	0.057096	0.0398173	0	1	0.727423
1198	ENSG00000282977_PCBP2-OT1	0.057118	0.00488638	0	1	0.727423
1199	ENSG00000159905_ZNF221	0.057127	0.0829505	0	1	0.727423
1200	ENSG00000172765_TMCC1	0.057301	0.105192	0	1	0.727423
1201	ENSG00000162704_ARPC5	0.057343	0.0430726	0	1	0.727423
1202	ENSG00000104067_TJP1	0.057553	0.0967391	0	1	0.727423
1203	ENSG00000270344_POC1B-AS1	0.057587	0.0332668	1	1	0.727423
1204	ENSG00000062598_ELMO2	0.057591	0.0621787	0	1	0.727423
1205	ENSG00000136444_RSAD1	0.057668	0.106399	0	1	0.727423
1206	ENSG00000245680_ZNF585B	0.057728	0.0781326	0	1	0.727423
1207	ENSG00000276770_MIR6780B	0.057794	0.0131669	0	1	0.727423
1208	ENSG00000255850_RXYLT1-AS1	0.057823	0.0469829	0	1	0.727423
1209	ENSG00000206199_ANKUB1	0.057949	0.0902837	0	1	0.727423
1210	ENSG00000164325_TMEM174	0.058008	0.0442034	0	1	0.727423
1211	ENSG00000181381_DDX60L	0.058056	0.0935964	0	1	0.727423
1212	ENSG00000060566_CREB3L3	0.05807	0.0994079	1	1	0.727423
1213	ENSG00000181019_NQO1	0.058231	0.104016	0	1	0.727423
1214	ENSG00000147789_ZNF7	0.058326	0.0608893	0	1	0.727423
1215	ENSG00000213066_CEP43	0.058356	0.0962961	0	1	0.727423
1216	ENSG00000178935_ZNF552	0.058385	0.0578556	0	1	0.727423
1217	ENSG00000186591_UBE2H	0.058516	0.00957008	0	1	0.727423
1218	ENSG00000283992_SLURP2	0.058625	0.0432606	0	1	0.727423
1219	ENSG00000035664_DAPK2	0.058662	0.0992884	0	1	0.727423
1221	ENSG00000172869_DMXL1	0.058727	0.0915827	0	1	0.727423
1222	ENSG00000185664_PMEL	0.058969	0.101115	0	1	0.727423
1223	ENSG00000171815_PCDHB1	0.05898	0.097625	0	1	0.727423
1224	ENSG00000145040_UCN2	0.059021	0.0476212	0	1	0.727423
1225	ENSG00000173258_ZNF483	0.059028	0.0603417	0	1	0.727423
1226	ENSG00000007255_TRAPPC6A	0.059058	0.0857799	0	1	0.727423
1227	ENSG00000165029_ABCA1	0.059216	0.0826907	1	1	0.727423
1228	ENSG00000109181_UGT2B10	0.059266	0.11286	1	1	0.727423
1229	ENSG00000144648_ACKR2	0.059273	0.105823	0	1	0.727423
1230	ENSG00000100426_ZBED4	0.059275	0.0919373	0	1	0.727423
1231	ENSG00000161692_DBF4B	0.059348	0.0633454	0	1	0.727423
1233	ENSG00000213214_ARHGEF35	0.059486	0.0479285	0	1	0.727423
1234	ENSG00000174606_ANGEL2	0.059506	0.0794301	0	1	0.727423
1235	ENSG00000184226_PCDH9	0.059536	0.10409	0	1	0.727423
1236	ENSG00000165475_CRYL1	0.059633	0.0822419	0	1	0.727423
1238	ENSG00000113924_HGD	0.05977	0.0878885	0	1	0.727423
1239	ENSG00000260853_NFATC2IP-AS1	0.05986	0.0478272	0	1	0.727423
1240	ENSG00000122477_LRRC39	0.060169	0.0788349	0	1	0.727423
1241	ENSG00000204872_NAT8B	0.060227	0.114069	0	1	0.727423
1242	ENSG00000274933_TBC1D3I	0.060246	0.0106677	0	1	0.727423
1243	ENSG00000173237_C11orf86	0.060286	0.0420363	0	1	0.727423
1244	ENSG00000169813_HNRNPF	0.060327	0.0480099	0	1	0.727423
1245	ENSG00000163918_RFC4	0.060371	0.0751706	0	1	0.727423
1246	ENSG00000163328_GPR155	0.060419	0.0962196	0	1	0.727423
1247	ENSG00000133742_CA1	0.060449	0.0777555	0	1	0.727423
1248	ENSG00000255399_TBX5-AS1	0.06051	0.0219495	0	1	0.727423
1249	ENSG00000130649_CYP2E1	0.060764	0.096828	0	1	0.727423
1250	ENSG00000168944_CEP120	0.060815	0.0993101	1	1	0.727423
1251	ENSG00000163092_XIRP2	0.060824	0.0938128	0	1	0.727423
1252	ENSG00000178171_AMER3	0.060915	0.0794096	0	1	0.727423
1253	ENSG00000105501_SIGLEC5	0.060952	0.0522259	0	1	0.727423
1254	ENSG00000170264_FAM161A	0.061007	0.0892356	0	1	0.727423
1255	ENSG00000164061_BSN	0.061009	0.0970877	0	1	0.727423
1256	ENSG00000198646_NCOA6	0.061018	0.0972304	0	1	0.727423
1257	ENSG00000140853_NLRC5	0.061022	0.100539	1	1	0.727423
1258	ENSG00000141086_CTRL	0.06109	0.0752116	0	1	0.727423
1259	ENSG00000187942_LDLRAD2	0.061091	0.10752	0	1	0.727423
1260	ENSG00000236778_INTS6-AS1	0.061266	0.0848509	0	1	0.727423
1261	ENSG00000141013_GAS8	0.061343	0.101079	0	1	0.727423
1262	ENSG00000089006_SNX5	0.061421	0.104206	0	1	0.727423
1263	ENSG00000131096_PYY	0.061541	0.0208932	0	1	0.727423
1264	ENSG00000124279_FASTKD3	0.061683	0.0990068	0	1	0.727423
1265	ENSG00000129455_KLK8	0.061785	0.0443648	0	1	0.727423
1266	ENSG00000229127_KANSL1L-AS1	0.061829	0.0354524	0	1	0.727423
1267	ENSG00000283842_MIR4751	0.061883	0.037285	0	1	0.727423
1268	ENSG00000186474_KLK12	0.061884	0.0970659	0	1	0.727423
1269	ENSG00000185303_SFTPA2	0.061897	0.0591668	0	1	0.727423
1270	ENSG00000261052_SULT1A3	0.06196	0.0330682	0	1	0.727423
1271	ENSG00000171604_CXXC5	0.061974	0.0615772	0	1	0.727423
1272	ENSG00000148482_SLC39A12	0.061993	0.111224	0	1	0.727423
1274	ENSG00000143155_TIPRL	0.062189	0.067677	0	1	0.727423
1275	ENSG00000236782_ZNF593OS	0.062255	0.0563091	0	1	0.727423
1276	ENSG00000125430_HS3ST3B1	0.062259	0.100009	0	1	0.727423
1277	ENSG00000141977_CIB3	0.062485	0.0919741	0	1	0.727423
1278	ENSG00000197183_NOL4L	0.062495	0.0839404	0	1	0.727423
1279	ENSG00000186265_BTLA	0.062535	0.0295218	0	1	0.727423
1280	ENSG00000223817_CDH23-AS1	0.062553	0.0881148	0	1	0.727423
1281	ENSG00000135426_TESPA1	0.062718	0.110749	0	1	0.727423
1282	ENSG00000173456_RNF26	0.062746	0.0627598	0	1	0.727423
1283	ENSG00000157927_RADIL	0.062775	0.113694	0	1	0.727423
1284	ENSG00000112282_MED23	0.06281	0.10997	0	1	0.727423
1285	ENSG00000099869_IGF2-AS	0.062836	0.033266	0	1	0.727423
1286	ENSG00000101194_SLC17A9	0.062878	0.109712	0	1	0.727423
1287	ENSG00000142684_ZNF593	0.063024	0.0572922	0	1	0.727423
1288	ENSG00000197769_MAP1LC3C	0.063106	0.0331252	0	1	0.727423
1289	ENSG00000233701_PRR23C	0.063153	0.0869036	0	1	0.727423
1290	ENSG00000142065_ZFP14	0.063211	0.125617	0	1	0.727423
1291	ENSG00000142405_NLRP12	0.063242	0.0983755	0	1	0.727423
1292	ENSG00000080345_RIF1	0.063318	0.104829	0	1	0.727423
1293	ENSG00000257704_INAFM1	0.06334	0.0652246	0	1	0.727423
1294	ENSG00000156508_EEF1A1	0.063474	0.0854767	0	1	0.727423
1295	ENSG00000173110_HSPA6	0.063553	0.115681	0	1	0.727423
1296	ENSG00000108423_TUBD1	0.063696	0.0849207	1	1	0.727423
1297	ENSG00000180881_CAPS2	0.063732	0.0984495	0	1	0.727423
1298	ENSG00000205221_VIT	0.063808	0.104941	0	1	0.727423
1299	ENSG00000158711_ELK4	0.063822	0.0610255	0	1	0.727423
1300	ENSG00000290782_CFL1P1	0.063905	0.0130199	0	1	0.727423
1301	ENSG00000272414_FAM47E-STBD1	0.063993	0.113687	0	1	0.727423
1302	ENSG00000142449_FBN3	0.064046	0.0821535	0	1	0.727423
1303	ENSG00000256713_PGA5	0.064055	0.0624171	0	1	0.727423
1304	ENSG00000146463_ZMYM4	0.064112	0.108915	0	1	0.727423
1305	ENSG00000187239_FNBP1	0.064116	0.0893797	0	1	0.727423
1307	ENSG00000101003_GINS1	0.064328	0.0699455	0	1	0.727423
1308	ENSG00000052841_TTC17	0.064343	0.0987656	1	1	0.727423
1309	ENSG00000164871_SPAG11B	0.064407	0.0475767	0	1	0.727423
1310	ENSG00000141428_C18orf21	0.064437	0.0551813	0	1	0.727423
1312	ENSG00000213859_KCTD11	0.06449	0.0527395	0	1	0.727423
1313	ENSG00000107821_KAZALD1	0.064508	0.111037	0	1	0.727423
1314	ENSG00000198624_CCDC69	0.064575	0.105493	0	1	0.727423
1315	ENSG00000074771_NOX3	0.06463	0.107704	0	1	0.727423
1316	ENSG00000260577_CDH3-AS1	0.064654	0.037992	0	1	0.727423
1317	ENSG00000122133_PAEP	0.064741	0.0255782	0	1	0.727423
1318	ENSG00000164816_DEFA5	0.064843	0.0194374	0	1	0.727423
1319	ENSG00000227500_SCAMP4	0.064891	0.112758	0	1	0.727423
1320	ENSG00000148288_GBGT1	0.064911	0.1061	1	1	0.727423
1321	ENSG00000167580_AQP2	0.065167	0.064465	0	1	0.727423
1322	ENSG00000226925_IL1R1-AS1	0.06529	0.0539154	0	1	0.727423
1323	ENSG00000134780_DAGLA	0.065351	0.104293	1	1	0.727423
1324	ENSG00000091128_LAMB4	0.06555	0.1066	0	1	0.727423
1325	ENSG00000137845_ADAM10	0.065562	0.0835903	1	1	0.727423
1326	ENSG00000229795_RPS21P1	0.065638	0.00951869	0	1	0.727423
1327	ENSG00000178732_GP5	0.065663	0.0669369	0	1	0.727423
1328	ENSG00000067182_TNFRSF1A	0.065723	0.077614	0	1	0.727423
1329	ENSG00000240211_PPP1R35-AS1	0.065818	0.021003	0	1	0.727423
1330	ENSG00000229951_FOSL2-AS1	0.065966	0.0333501	1	1	0.727423
1331	ENSG00000198440_ZNF583	0.066103	0.0512437	0	1	0.727423
1332	ENSG00000173451_THAP2	0.066221	0.10924	0	1	0.727423
1333	ENSG00000188677_PARVB	0.06637	0.121548	0	1	0.727423
1335	ENSG00000057608_GDI2	0.066446	0.0726311	0	1	0.727423
1336	ENSG00000141519_CCDC40	0.066446	0.104181	0	1	0.727423
1337	ENSG00000126550_HTN1	0.066452	0.0177201	0	1	0.727423
1338	ENSG00000108061_SHOC2	0.066541	0.0578707	0	1	0.727423
1339	ENSG00000103241_FOXF1	0.066549	0.0765069	0	1	0.727423
1340	ENSG00000101213_PTK6	0.066559	0.0866286	0	1	0.727423
1341	ENSG00000239886_KRTAP9-2	0.066627	0.0635842	0	1	0.727423
1342	ENSG00000198894_CIPC	0.066665	0.054697	0	1	0.727423
1343	ENSG00000136231_IGF2BP3	0.066826	0.0879981	0	1	0.727423
1344	ENSG00000162688_AGL	0.066862	0.101386	0	1	0.727423
1345	ENSG00000160741_CRTC2	0.066946	0.100961	0	1	0.727423
1346	ENSG00000106948_AKNA	0.067021	0.111476	1	1	0.727423
1347	ENSG00000084110_HAL	0.067038	0.105142	0	1	0.727423
1348	ENSG00000153165_RGPD3	0.067108	0.108641	0	1	0.727423
1349	ENSG00000119943_PYROXD2	0.067201	0.120099	0	1	0.727423
1350	ENSG00000110013_SIAE	0.067287	0.110309	0	1	0.727423
1351	ENSG00000118997_DNAH7	0.067485	0.103995	0	1	0.727423
1352	ENSG00000188039_NWD1	0.067677	0.111559	0	1	0.727423
1353	ENSG00000125551_PLGLB2	0.067725	0.0350562	0	1	0.727423
1354	ENSG00000258086_GPR84-AS1	0.067755	0.109568	0	1	0.727423
1355	ENSG00000206531_CD200R1L	0.067892	0.0896086	0	1	0.727423
1356	ENSG00000107262_BAG1	0.068096	0.121518	0	1	0.727423
1357	ENSG00000204524_ZNF805	0.068252	0.110379	0	1	0.727423
1358	ENSG00000104915_STX10	0.068425	0.0871931	0	1	0.727423
1359	ENSG00000189269_DRICH1	0.068437	0.0502521	0	1	0.727423
1360	ENSG00000204231_RXRB	0.068443	0.0789168	0	1	0.727423
1361	ENSG00000243480_AMY2A	0.068462	0.1181	0	1	0.727423
1362	ENSG00000265491_RNF115	0.068487	0.0815749	0	1	0.727423
1363	ENSG00000124257_NEURL2	0.068487	0.125186	0	1	0.727423
1364	ENSG00000204628_RACK1	0.068568	0.0516619	0	1	0.727423
1365	ENSG00000082126_MPP4	0.068601	0.0928791	0	1	0.727423
1366	ENSG00000125864_BFSP1	0.068622	0.114454	1	1	0.727423
1367	ENSG00000212659_KRTAP9-6	0.068634	0.0160001	0	1	0.727423
1368	ENSG00000214402_LCNL1	0.068682	0.110655	0	1	0.727423
1369	ENSG00000146833_TRIM4	0.068691	0.102064	0	1	0.727423
1370	ENSG00000105700_KXD1	0.069012	0.0583232	0	1	0.727423
1371	ENSG00000170484_KRT74	0.069022	0.105801	0	1	0.727423
1372	ENSG00000146477_SLC22A3	0.069029	0.106283	1	1	0.727423
1373	ENSG00000075914_EXOSC7	0.069068	0.100806	0	1	0.727423
1374	ENSG00000183891_TTC32	0.069102	0.0779673	0	1	0.727423
1375	ENSG00000182534_MXRA7	0.069106	0.0850977	0	1	0.727423
1376	ENSG00000260979_USP7-AS1	0.069244	0.0195693	0	1	0.727423
1377	ENSG00000163823_CCR1	0.069295	0.0594326	0	1	0.727423
1378	ENSG00000231887_PRH1	0.069358	0.120442	0	1	0.727423
1379	ENSG00000135637_CCDC142	0.069404	0.108477	0	1	0.727423
1380	ENSG00000212899_KRTAP3-3	0.069467	0.0539274	0	1	0.727423
1381	ENSG00000109220_CHIC2	0.069546	0.0662873	0	1	0.727423
1382	ENSG00000141668_CBLN2	0.069688	0.0640185	0	1	0.727423
1383	ENSG00000080823_MOK	0.069745	0.12337	0	1	0.727423
1384	ENSG00000181894_ZNF329	0.069752	0.0637952	1	1	0.727423
1385	ENSG00000253485_PCDHGA5	0.069841	0.108955	0	1	0.727423
1386	ENSG00000205903_ZNF316	0.069859	0.112091	0	1	0.727423
1387	ENSG00000168517_HEXIM2	0.069941	0.0749102	0	1	0.727423
1388	ENSG00000143921_ABCG8	0.069993	0.107407	1	1	0.727423
1391	ENSG00000185245_GP1BA	0.070144	0.0948214	0	1	0.727423
1392	ENSG00000174697_LEP	0.070164	0.0248606	0	1	0.727423
1393	ENSG00000259384_GH1	0.070239	0.0807789	0	1	0.727423
1394	ENSG00000170419_VSTM2A	0.070304	0.0591461	0	1	0.727423
1395	ENSG00000167995_BEST1	0.070441	0.117909	0	1	0.727423
1396	ENSG00000176095_IP6K1	0.070479	0.0671799	0	1	0.727423
1397	ENSG00000215845_TSTD1	0.070488	0.0704271	0	1	0.727423
1398	ENSG00000235590_GNAS-AS1	0.070489	0.0735115	0	1	0.727423
1399	ENSG00000139648_KRT71	0.070521	0.105371	0	1	0.727423
1400	ENSG00000290738_URAHP	0.070785	0.0999701	0	1	0.727423
1401	ENSG00000234745_HLA-B	0.070802	0.124211	1	1	0.727423
1402	ENSG00000176438_SYNE3	0.070893	0.110576	0	1	0.727423
1403	ENSG00000180089_TMEM86B	0.071033	0.0541609	0	1	0.727423
1404	ENSG00000054118_THRAP3	0.071038	0.113435	0	1	0.727423
1405	ENSG00000049449_RCN1	0.071166	0.0817931	0	1	0.727423
1406	ENSG00000104472_CHRAC1	0.071223	0.070152	0	1	0.727423
1407	ENSG00000111271_ACAD10	0.071409	0.109492	1	1	0.727423
1408	ENSG00000095587_TLL2	0.071425	0.112917	0	1	0.727423
1409	ENSG00000142634_EFHD2	0.071531	0.112628	0	1	0.727423
1410	ENSG00000188647_PTAR1	0.071535	0.128126	0	1	0.727423
1411	ENSG00000113303_BTNL8	0.071749	0.0547846	0	1	0.727423
1412	ENSG00000164051_CCDC51	0.071796	0.0826066	0	1	0.727423
1413	ENSG00000168509_HJV	0.072078	0.109652	0	1	0.727423
1414	ENSG00000167815_PRDX2	0.072164	0.0693123	0	1	0.727423
1416	ENSG00000169032_MAP2K1	0.072284	0.0397065	0	1	0.727423
1417	ENSG00000147533_GOLGA7	0.07234	0.0523134	0	1	0.727423
1418	ENSG00000123342_MMP19	0.072523	0.113559	0	1	0.727423
1420	ENSG00000180083_WFDC11	0.072596	0.0265845	0	1	0.727423
1421	ENSG00000149292_TTC12	0.072598	0.099775	0	1	0.727423
1422	ENSG00000166323_C11orf65	0.072652	0.119579	0	1	0.727423
1423	ENSG00000204172_AGAP9	0.072704	0.0440699	0	1	0.727423
1424	ENSG00000143952_VPS54	0.072705	0.117434	1	1	0.727423
1425	ENSG00000158874_APOA2	0.072725	0.0323862	1	1	0.727423
1426	ENSG00000197841_ZNF181	0.072792	0.0973248	0	1	0.727423
1427	ENSG00000089220_PEBP1	0.072844	0.0652777	0	1	0.727423
1428	ENSG00000197226_TBC1D9B	0.072868	0.114358	0	1	0.727423
1429	ENSG00000134748_PRPF38A	0.072896	0.069444	0	1	0.727423
1430	ENSG00000143476_DTL	0.072901	0.0733572	0	1	0.727423
1432	ENSG00000213085_CFAP45	0.073161	0.10882	0	1	0.727423
1433	ENSG00000125508_SRMS	0.073185	0.108218	0	1	0.727423
1434	ENSG00000129521_EGLN3	0.073351	0.0707836	0	1	0.727423
1435	ENSG00000122873_CISD1	0.073462	0.029795	0	1	0.727423
1436	ENSG00000248243_LINC02014	0.073484	0.0684545	0	1	0.727423
1437	ENSG00000019169_MARCO	0.073654	0.0878586	0	1	0.727423
1438	ENSG00000226887_ERVMER34-1	0.073744	0.00701711	0	1	0.727423
1439	ENSG00000100441_KHNYN	0.07384	0.0526296	0	1	0.727423
1440	ENSG00000101188_NTSR1	0.073928	0.113481	1	1	0.727423
1441	ENSG00000235989_MORC2-AS1	0.073929	0.0318716	1	1	0.727423
1442	ENSG00000204619_PPP1R11	0.074029	0.0520535	0	1	0.727423
1443	ENSG00000162641_AKNAD1	0.074031	0.116643	1	1	0.727423
1444	ENSG00000115594_IL1R1	0.074163	0.0676085	0	1	0.727423
1445	ENSG00000265190_ANXA8	0.074164	0.115414	0	1	0.727423
1446	ENSG00000271503_CCL5	0.074336	0.0515064	0	1	0.727423
1447	ENSG00000140474_ULK3	0.074358	0.123157	0	1	0.727423
1449	ENSG00000178665_ZNF713	0.074362	0.0879049	0	1	0.727423
1450	ENSG00000204583_LRCOL1	0.074608	0.049832	0	1	0.727423
1451	ENSG00000179636_TPPP2	0.074636	0.119287	0	1	0.727423
1452	ENSG00000007384_RHBDF1	0.07468	0.118493	0	1	0.727423
1453	ENSG00000163380_LMOD3	0.074687	0.117652	0	1	0.727423
1454	ENSG00000169006_NTSR2	0.074706	0.10642	0	1	0.727423
1455	ENSG00000185974_GRK1	0.074915	0.117793	0	1	0.727423
1456	ENSG00000254402_LRRC24	0.074975	0.116832	0	1	0.727423
1457	ENSG00000163528_CHCHD4	0.075069	0.049881	0	1	0.727423
1458	ENSG00000133561_GIMAP6	0.075137	0.0559045	0	1	0.727423
1459	ENSG00000189001_SBSN	0.07515	0.10807	0	1	0.727423
1460	ENSG00000204428_LY6G5C	0.075247	0.106127	0	1	0.727423
1461	ENSG00000115541_HSPE1	0.075311	0.0356881	0	1	0.727423
1463	ENSG00000171806_METTL18	0.075424	0.0801524	0	1	0.727423
1464	ENSG00000146122_DAAM2	0.075513	0.115369	0	1	0.727423
1465	ENSG00000026559_KCNG1	0.075517	0.0735499	0	1	0.727423
1466	ENSG00000121769_FABP3	0.075605	0.0550947	0	1	0.727423
1467	ENSG00000261286_ATP2C2-AS1	0.075636	0.112275	0	1	0.727423
1468	ENSG00000175105_ZNF654	0.075647	0.113247	0	1	0.727423
1469	ENSG00000164237_CMBL	0.075694	0.0917373	0	1	0.727423
1470	ENSG00000118308_IRAG2	0.075729	0.130918	0	1	0.727423
1471	ENSG00000136560_TANK	0.07579	0.102394	0	1	0.727423
1472	ENSG00000244036_UBE2H-DT	0.075864	0.133475	0	1	0.727423
1473	ENSG00000011485_PPP5C	0.075918	0.095539	0	1	0.727423
1474	ENSG00000211455_STK38L	0.076003	0.0523472	0	1	0.727423
1475	ENSG00000113492_AGXT2	0.076011	0.109852	0	1	0.727423
1476	ENSG00000175518_UBQLNL	0.076049	0.114824	0	1	0.727423
1477	ENSG00000137090_DMRT1	0.076135	0.107631	1	1	0.727423
1478	ENSG00000214943_GPR33	0.076167	0.127012	0	1	0.727423
1479	ENSG00000278845_MRPL45	0.076202	0.124745	0	1	0.727423
1480	ENSG00000260338_LINC01570	0.076371	0.0105643	0	1	0.727423
1481	ENSG00000189433_GJB4	0.076396	0.119037	0	1	0.727423
1482	ENSG00000185115_NSMCE3	0.076468	0.109644	0	1	0.727423
1484	ENSG00000114316_USP4	0.076794	0.124903	0	1	0.727423
1485	ENSG00000139597_N4BP2L1	0.076821	0.0458305	1	1	0.727423
1486	ENSG00000106524_ANKMY2	0.076844	0.106265	0	1	0.727423
1487	ENSG00000261002_VPS39-DT	0.076854	0.0586244	0	1	0.727423
1488	ENSG00000229676_ZNF492	0.076868	0.137871	0	1	0.727423
1489	ENSG00000007080_CCDC124	0.076944	0.105104	0	1	0.727423
1490	ENSG00000174788_PCP2	0.077015	0.112536	0	1	0.727423
1491	ENSG00000123977_DAW1	0.077079	0.115647	0	1	0.727423
1492	ENSG00000171102_OBP2B	0.077177	0.0456857	1	1	0.727423
1493	ENSG00000171223_JUNB	0.077296	0.0580662	0	1	0.727423
1494	ENSG00000188610_FAM72B	0.077297	0.0124275	0	1	0.727423
1495	ENSG00000258102_MAP1LC3B2	0.077419	0.0672549	0	1	0.727423
1496	ENSG00000151304_SRFBP1	0.077644	0.113822	0	1	0.727423
1497	ENSG00000125726_CD70	0.077701	0.0441617	0	1	0.727423
1498	ENSG00000197329_PELI1	0.077728	0.0741968	1	1	0.727423
1499	ENSG00000127337_YEATS4	0.07773	0.0476899	0	1	0.727423
1500	ENSG00000164985_PSIP1	0.077754	0.111377	0	1	0.727423
1501	ENSG00000181195_PENK	0.077784	0.120609	0	1	0.727423
1502	ENSG00000254560_BBOX1-AS1	0.077808	0.105907	0	1	0.727423
1503	ENSG00000161405_IKZF3	0.078012	0.0992604	1	1	0.727423
1504	ENSG00000163882_POLR2H	0.078038	0.0400487	0	1	0.727423
1505	ENSG00000203872_C6orf163	0.078076	0.112322	0	1	0.727423
1506	ENSG00000250116_RHOQ-AS1	0.07809	0.0368563	0	1	0.727423
1507	ENSG00000224116_INHBA-AS1	0.078185	0.0437649	1	1	0.727423
1508	ENSG00000273777_CEACAM20	0.078198	0.124599	1	1	0.727423
1509	ENSG00000144671_SLC22A14	0.07825	0.121356	0	1	0.727423
1510	ENSG00000142168_SOD1	0.078267	0.0338177	0	1	0.727423
1511	ENSG00000253187_HOXA10-AS	0.078295	0.0312105	0	1	0.727423
1512	ENSG00000136840_ST6GALNAC4	0.078313	0.0757963	0	1	0.727423
1513	ENSG00000107796_ACTA2	0.078314	0.041032	0	1	0.727423
1514	ENSG00000261235_HSD17B2-AS1	0.078348	0.116506	0	1	0.727423
1515	ENSG00000178222_RNF212	0.07842	0.0767624	0	1	0.727423
1516	ENSG00000074935_TUBE1	0.07842	0.114785	0	1	0.727423
1517	ENSG00000105497_ZNF175	0.078464	0.108499	0	1	0.727423
1518	ENSG00000159873_CCDC117	0.0785	0.0935785	0	1	0.727423
1520	ENSG00000162344_FGF19	0.078716	0.0508564	0	1	0.727423
1521	ENSG00000149634_SPATA25	0.078767	0.145097	0	1	0.727423
1522	ENSG00000182179_UBA7	0.078779	0.119872	0	1	0.727423
1523	ENSG00000162877_PM20D1	0.078873	0.120808	0	1	0.727423
1524	ENSG00000136235_GPNMB	0.07895	0.12435	0	1	0.727423
1525	ENSG00000167552_TUBA1A	0.078974	0.0336253	0	1	0.727423
1526	ENSG00000163288_GABRB1	0.079081	0.0845592	1	1	0.727423
1527	ENSG00000135439_AGAP2	0.079145	0.120615	0	1	0.727423
1528	ENSG00000196666_FAM180B	0.07923	0.0635199	0	1	0.727423
1529	ENSG00000118257_NRP2	0.079264	0.113921	0	1	0.727423
1530	ENSG00000140694_PARN	0.079292	0.108121	0	1	0.727423
1531	ENSG00000130479_MAP1S	0.079319	0.117484	0	1	0.727423
1532	ENSG00000284370_MIR4640	0.079325	0.00758509	0	1	0.727423
1533	ENSG00000183396_TMEM89	0.079352	0.0666491	0	1	0.727423
1534	ENSG00000161057_PSMC2	0.079357	0.0758826	0	1	0.727423
1535	ENSG00000229589_ACVR2B-AS1	0.079379	0.0123262	0	1	0.727423
1537	ENSG00000115526_CHST10	0.079557	0.1116	0	1	0.727423
1538	ENSG00000203896_LIME1	0.079628	0.0908971	0	1	0.727423
1539	ENSG00000059378_PARP12	0.079638	0.139994	0	1	0.727423
1540	ENSG00000084070_SMAP2	0.079658	0.108668	0	1	0.727423
1541	ENSG00000011426_ANLN	0.079794	0.122324	0	1	0.727423
1542	ENSG00000170180_GYPA	0.079826	0.118092	0	1	0.727423
1543	ENSG00000148655_LRMDA	0.079826	0.136161	0	1	0.727423
1544	ENSG00000167208_SNX20	0.080045	0.0722993	0	1	0.727423
1545	ENSG00000283453_PRIM2BP	0.080189	0.097213	0	1	0.727423
1546	ENSG00000183569_SERHL2	0.080213	0.130873	0	1	0.727423
1547	ENSG00000081041_CXCL2	0.080254	0.055525	0	1	0.727423
1548	ENSG00000226174_TEX22	0.08034	0.0763019	0	1	0.727423
1549	ENSG00000101000_PROCR	0.080415	0.112266	0	1	0.727423
1550	ENSG00000165092_ALDH1A1	0.080505	0.100401	0	1	0.727423
1551	ENSG00000221823_PPP3R1	0.080713	0.0311842	0	1	0.727423
1552	ENSG00000073756_PTGS2	0.08082	0.0634237	0	1	0.727423
1553	ENSG00000114978_MOB1A	0.081025	0.0677635	0	1	0.727423
1554	ENSG00000135404_CD63	0.081229	0.0720831	0	1	0.727423
1555	ENSG00000120328_PCDHB12	0.081406	0.129562	0	1	0.727423
1556	ENSG00000120051_CFAP58	0.081601	0.11922	0	1	0.727423
1557	ENSG00000151012_SLC7A11	0.081624	0.128391	0	1	0.727423
1558	ENSG00000188056_TREML4	0.081648	0.04189	0	1	0.727423
1559	ENSG00000154642_C21orf91	0.081677	0.140027	0	1	0.727423
1560	ENSG00000100307_CBX7	0.081694	0.0685618	0	1	0.727423
1561	ENSG00000145850_TIMD4	0.081811	0.0845003	1	1	0.727423
1562	ENSG00000131097_HIGD1B	0.081848	0.0363073	0	1	0.727423
1563	ENSG00000179407_DNAJB8	0.081991	0.091874	0	1	0.727423
1564	ENSG00000163346_PBXIP1	0.082045	0.129345	0	1	0.727423
1565	ENSG00000269855_RNF225	0.082254	0.139203	0	1	0.727423
1566	ENSG00000054965_FAM168A	0.082259	0.0897265	0	1	0.727423
1567	ENSG00000118960_HS1BP3	0.082333	0.120424	1	1	0.727423
1568	ENSG00000163795_ZNF513	0.082548	0.107001	0	1	0.727423
1569	ENSG00000198083_KRTAP9-9	0.082604	0.111281	0	1	0.727423
1570	ENSG00000196878_LAMB3	0.082625	0.128271	0	1	0.727423
1571	ENSG00000164694_FNDC1	0.082658	0.127345	0	1	0.727423
1573	ENSG00000163825_RTP3	0.082787	0.0682749	0	1	0.727423
1574	ENSG00000170962_PDGFD	0.082961	0.124602	1	1	0.727423
1575	ENSG00000156990_RPUSD3	0.082965	0.0837818	0	1	0.727423
1576	ENSG00000160908_ZNF394	0.082994	0.100853	0	1	0.727423
1577	ENSG00000010610_CD4	0.083093	0.119229	0	1	0.727423
1578	ENSG00000187045_TMPRSS6	0.083108	0.122431	1	1	0.727423
1579	ENSG00000171094_ALK	0.083238	0.109612	0	1	0.727423
1580	ENSG00000187510_PLEKHG7	0.083247	0.134072	0	1	0.727423
1581	ENSG00000227507_LTB	0.083263	0.0970641	0	1	0.727423
1582	ENSG00000277713_MIR6856	0.083359	0.0146281	0	1	0.727423
1583	ENSG00000128250_RFPL1	0.083362	0.151972	0	1	0.727423
1584	ENSG00000129566_TEP1	0.083526	0.119431	0	1	0.727423
1585	ENSG00000131127_ZNF141	0.083552	0.0413712	0	1	0.727423
1586	ENSG00000240764_PCDHGC5	0.08366	0.130558	0	1	0.727423
1587	ENSG00000160179_ABCG1	0.08414	0.114445	0	1	0.727423
1588	ENSG00000162889_MAPKAPK2	0.084202	0.116484	0	1	0.727423
1589	ENSG00000164236_ANKRD33B	0.084216	0.107574	0	1	0.727423
1590	ENSG00000121406_ZNF549	0.084283	0.123935	0	1	0.727423
1591	ENSG00000163320_CGGBP1	0.08435	0.129985	0	1	0.727423
1592	ENSG00000137574_TGS1	0.084354	0.133927	0	1	0.727423
1593	ENSG00000107223_EDF1	0.084386	0.046786	0	1	0.727423
1594	ENSG00000135127_BICDL1	0.084582	0.123937	0	1	0.727423
1595	ENSG00000123643_SLC36A1	0.084624	0.117525	0	1	0.727423
1596	ENSG00000131653_TRAF7	0.0847	0.0948239	0	1	0.727423
1597	ENSG00000188771_PLET1	0.084936	0.0518148	0	1	0.727423
1598	ENSG00000006638_TBXA2R	0.084977	0.0823849	0	1	0.727423
1600	ENSG00000109255_NMU	0.08521	0.0997787	0	1	0.727423
1601	ENSG00000010270_STARD3NL	0.085231	0.0479604	0	1	0.727423
1602	ENSG00000133067_LGR6	0.085243	0.13154	0	1	0.727423
1603	ENSG00000221852_KRTAP1-5	0.085347	0.134102	0	1	0.727423
1605	ENSG00000007001_UPP2	0.085361	0.145018	0	1	0.727423
1606	ENSG00000166478_ZNF143	0.085593	0.137282	0	1	0.727423
1607	ENSG00000129151_BBOX1	0.085758	0.108377	0	1	0.727423
1608	ENSG00000171564_FGB	0.085782	0.14151	1	1	0.727423
1609	ENSG00000131018_SYNE1	0.085863	0.109811	0	1	0.727423
1610	ENSG00000176490_DIRAS1	0.086034	0.0442934	0	1	0.727423
1611	ENSG00000155254_MARVELD1	0.086056	0.0626542	0	1	0.727423
1612	ENSG00000180155_LYNX1	0.086078	0.0611126	0	1	0.727423
1613	ENSG00000112339_HBS1L	0.086124	0.13607	1	1	0.727423
1614	ENSG00000254245_PCDHGA3	0.086163	0.114451	0	1	0.727423
1615	ENSG00000183260_ABHD16B	0.086178	0.131842	0	1	0.727423
1616	ENSG00000158296_SLC13A3	0.086242	0.125745	0	1	0.727423
1617	ENSG00000086696_HSD17B2	0.086264	0.120333	0	1	0.727423
1618	ENSG00000198754_OXCT2	0.086339	0.133584	0	1	0.727423
1619	ENSG00000129028_THAP10	0.086372	0.0650169	0	1	0.727423
1620	ENSG00000198556_ZNF789	0.086458	0.095454	0	1	0.727423
1621	ENSG00000132964_CDK8	0.086476	0.0600164	0	1	0.727423
1623	ENSG00000047315_POLR2B	0.086572	0.100638	0	1	0.727423
1624	ENSG00000169193_CCDC126	0.08666	0.0496849	0	1	0.727423
1625	ENSG00000171199_OPRPN	0.086671	0.0453336	0	1	0.727423
1626	ENSG00000135775_COG2	0.086708	0.115567	0	1	0.727423
1627	ENSG00000066279_ASPM	0.086713	0.1184	0	1	0.727423
1628	ENSG00000125977_EIF2S2	0.086728	0.0782981	0	1	0.727423
1629	ENSG00000248333_CDK11B	0.08676	0.143288	0	1	0.727423
1630	ENSG00000141497_ZMYND15	0.086864	0.13536	1	1	0.727423
1631	ENSG00000170949_ZNF160	0.086871	0.121198	0	1	0.727423
1632	ENSG00000170486_KRT72	0.087044	0.128806	0	1	0.727423
1633	ENSG00000124574_ABCC10	0.087073	0.135712	0	1	0.727423
1634	ENSG00000087494_PTHLH	0.087236	0.064069	0	1	0.727423
1635	ENSG00000172244_C5orf34	0.08725	0.118559	0	1	0.727423
1636	ENSG00000165462_PHOX2A	0.087258	0.0959561	0	1	0.727423
1637	ENSG00000173124_ACSM6	0.087329	0.0994325	0	1	0.727423
1638	ENSG00000259494_MRPL46	0.087338	0.118423	0	1	0.727423
1639	ENSG00000105711_SCN1B	0.087433	0.10628	0	1	0.727423
1640	ENSG00000232892_RGS5-AS1	0.087538	0.037996	0	1	0.727423
1641	ENSG00000198417_MT1F	0.087558	0.0593017	1	1	0.727423
1642	ENSG00000139292_LGR5	0.087574	0.130828	0	1	0.727423
1643	ENSG00000177558_FAM187B	0.087691	0.128401	1	1	0.727423
1644	ENSG00000168734_PKIG	0.087728	0.0901205	0	1	0.727423
1645	ENSG00000150893_FREM2	0.087744	0.121278	0	1	0.727423
1646	ENSG00000183780_SLC35F3	0.087895	0.119647	0	1	0.727423
1647	ENSG00000020922_MRE11	0.088035	0.138956	0	1	0.727423
1648	ENSG00000120896_SORBS3	0.08808	0.134614	0	1	0.727423
1649	ENSG00000197826_CFAP299	0.088231	0.0944559	0	1	0.727423
1650	ENSG00000141012_GALNS	0.088379	0.132145	0	1	0.727423
1651	ENSG00000160326_SLC2A6	0.088629	0.143873	1	1	0.727423
1652	ENSG00000102898_NUTF2	0.088682	0.0234764	0	1	0.727423
1653	ENSG00000185947_ZNF267	0.088708	0.127174	0	1	0.727423
1654	ENSG00000159348_CYB5R1	0.088791	0.0884091	0	1	0.727423
1655	ENSG00000148935_GAS2	0.089002	0.127982	0	1	0.727423
1656	ENSG00000273604_EPOP	0.089078	0.0902119	0	1	0.727423
1657	ENSG00000268006_PTOV1-AS1	0.089127	0.0726707	0	1	0.727423
1658	ENSG00000161999_JMJD8	0.089157	0.1344	0	1	0.727423
1659	ENSG00000233452_STXBP5-AS1	0.089181	0.0226593	0	1	0.727423
1660	ENSG00000220201_ZGLP1	0.089276	0.0615909	1	1	0.727423
1661	ENSG00000239713_APOBEC3G	0.089286	0.0779793	0	1	0.727423
1662	ENSG00000130363_RSPH3	0.08946	0.139606	0	1	0.727423
1663	ENSG00000052126_PLEKHA5	0.089494	0.130841	0	1	0.727423
1664	ENSG00000166167_BTRC	0.089597	0.13127	0	1	0.727423
1665	ENSG00000145321_GC	0.08961	0.0944508	1	1	0.727423
1667	ENSG00000188215_DCUN1D3	0.08969	0.082164	0	1	0.727423
1668	ENSG00000179409_GEMIN4	0.089698	0.131557	0	1	0.727423
1669	ENSG00000216101_MIR877	0.089701	0.00740471	0	1	0.727423
1671	ENSG00000234608_MAPKAPK5-AS1	0.089798	0.0291649	0	1	0.727423
1672	ENSG00000010327_STAB1	0.089833	0.131407	1	1	0.727423
1674	ENSG00000185668_POU3F1	0.090072	0.0988927	0	1	0.727423
1675	ENSG00000150275_PCDH15	0.090132	0.127817	0	1	0.727423
1676	ENSG00000173578_XCR1	0.090278	0.0762626	0	1	0.727423
1677	ENSG00000186314_PRELID2	0.090341	0.0858899	0	1	0.727423
1678	ENSG00000233847_ERCC8-AS1	0.090483	0.0375105	0	1	0.727423
1679	ENSG00000256633_PDE2A-AS2	0.090518	0.0835927	0	1	0.727423
1680	ENSG00000144045_DQX1	0.09058	0.129388	0	1	0.727423
1681	ENSG00000183010_PYCR1	0.090813	0.146957	0	1	0.727423
1682	ENSG00000180053_NKX2-6	0.090814	0.0910585	0	1	0.727423
1684	ENSG00000125485_DDX31	0.091148	0.129619	0	1	0.727423
1685	ENSG00000116194_ANGPTL1	0.091294	0.116639	0	1	0.727423
1686	ENSG00000167615_LENG8	0.091434	0.138528	0	1	0.727423
1687	ENSG00000140320_BAHD1	0.091763	0.141647	0	1	0.727423
1688	ENSG00000161973_CCDC42	0.092001	0.132976	0	1	0.727423
1689	ENSG00000120055_C10orf95	0.092272	0.086595	0	1	0.727423
1690	ENSG00000203859_HSD3B2	0.0924	0.0741961	0	1	0.727423
1691	ENSG00000198909_MAP3K3	0.092477	0.124222	0	1	0.727423
1692	ENSG00000206069_LHFPL7	0.092481	0.072138	0	1	0.727423
1693	ENSG00000269609_C10orf95-AS1	0.092644	0.0919736	0	1	0.727423
1694	ENSG00000152595_MEPE	0.092724	0.120586	0	1	0.727423
1695	ENSG00000172349_IL16	0.093123	0.131234	0	1	0.727423
1696	ENSG00000078246_TULP3	0.093146	0.136369	0	1	0.727423
1697	ENSG00000166024_R3HCC1L	0.093167	0.13011	0	1	0.727423
1698	ENSG00000180425_C11orf71	0.093176	0.0854305	0	1	0.727423
1699	ENSG00000188596_CFAP54	0.093304	0.133529	0	1	0.727423
1700	ENSG00000153094_BCL2L11	0.093555	0.103594	0	1	0.727423
1701	ENSG00000196628_TCF4	0.093615	0.137393	0	1	0.727423
1702	ENSG00000129493_HEATR5A	0.09371	0.0964788	1	1	0.727423
1703	ENSG00000092531_SNAP23	0.093777	0.0764327	0	1	0.727423
1704	ENSG00000178403_NEUROG2	0.093804	0.114892	0	1	0.727423
1705	ENSG00000165280_VCP	0.093817	0.0702382	0	1	0.727423
1706	ENSG00000284159_MIR3940	0.093908	0.0195347	0	1	0.727423
1707	ENSG00000105619_TFPT	0.093989	0.100973	0	1	0.727423
1708	ENSG00000167705_RILP	0.094023	0.14343	0	1	0.727423
1709	ENSG00000250641_LY6G6F-LY6G6D	0.094287	0.119002	0	1	0.727423
1710	ENSG00000266265_KLF14	0.094287	0.0764998	1	1	0.727423
1711	ENSG00000112115_IL17A	0.094386	0.0831751	0	1	0.727423
1712	ENSG00000125851_PCSK2	0.094417	0.0962838	0	1	0.727423
1713	ENSG00000237353_PATE4	0.094479	0.0369573	0	1	0.727423
1714	ENSG00000100243_CYB5R3	0.094485	0.13887	0	1	0.727423
1715	ENSG00000167700_MFSD3	0.094586	0.14404	0	1	0.727423
1716	ENSG00000127533_F2RL3	0.094866	0.124003	0	1	0.727423
1717	ENSG00000229358_DPY19L1P1	0.094869	0.0318978	0	1	0.727423
1718	ENSG00000235724_PSMD14-DT	0.09495	0.114756	0	1	0.727423
1719	ENSG00000235535_TRDN-AS1	0.09505	0.0725562	0	1	0.727423
1720	ENSG00000186860_KRTAP17-1	0.095099	0.0386355	0	1	0.727423
1721	ENSG00000178217_SH2D4B	0.095219	0.138389	0	1	0.727423
1722	ENSG00000251898_SCARNA11	0.095302	0.002795	0	1	0.727423
1723	ENSG00000122378_PRXL2A	0.095386	0.131566	0	1	0.727423
1724	ENSG00000260233_ZNRD2-DT	0.095417	0.0609376	0	1	0.727423
1725	ENSG00000237945_LINC00649	0.095422	0.0272567	0	1	0.727423
1726	ENSG00000151532_VTI1A	0.095505	0.103342	0	1	0.727423
1727	ENSG00000129007_CALML4	0.095519	0.136111	0	1	0.727423
1728	ENSG00000185674_LYG2	0.095571	0.081102	0	1	0.727423
1729	ENSG00000148925_BTBD10	0.095627	0.0952471	0	1	0.727423
1730	ENSG00000170445_HARS1	0.095725	0.144991	0	1	0.727423
1731	ENSG00000267858_MZF1-AS1	0.095744	0.144601	0	1	0.727423
1732	ENSG00000291035_RRP7BP	0.095843	0.141578	0	1	0.727423
1733	ENSG00000127399_LRRC61	0.095845	0.13981	0	1	0.727423
1734	ENSG00000065325_GLP2R	0.095858	0.136735	1	1	0.727423
1735	ENSG00000184985_SORCS2	0.095996	0.13222	1	1	0.727423
1736	ENSG00000134108_ARL8B	0.096039	0.0968298	0	1	0.727423
1737	ENSG00000188394_GPR21	0.096062	0.0987326	0	1	0.727423
1738	ENSG00000268894_PLCE1-AS1	0.09608	0.0609952	0	1	0.727423
1739	ENSG00000142347_MYO1F	0.09626	0.133577	0	1	0.727423
1740	ENSG00000117632_STMN1	0.096428	0.0512671	0	1	0.727423
1741	ENSG00000272086_GOLPH3-DT	0.096443	0.0374162	0	1	0.727423
1742	ENSG00000144426_NBEAL1	0.096521	0.150059	1	1	0.727423
1743	ENSG00000129451_KLK10	0.096578	0.132549	0	1	0.727423
1744	ENSG00000157654_PALM2AKAP2	0.096667	0.143204	0	1	0.727423
1746	ENSG00000127083_OMD	0.096959	0.149965	0	1	0.727423
1747	ENSG00000213742_ZNF337-AS1	0.09696	0.125588	0	1	0.727423
1748	ENSG00000172348_RCAN2	0.096983	0.0790269	0	1	0.727423
1749	ENSG00000091137_SLC26A4	0.096991	0.134071	0	1	0.727423
1750	ENSG00000146243_IRAK1BP1	0.097125	0.116066	0	1	0.727423
1751	ENSG00000110680_CALCA	0.097177	0.150225	0	1	0.727423
1752	ENSG00000178021_TSPYL6	0.097351	0.0711286	0	1	0.727423
1753	ENSG00000113643_RARS1	0.097351	0.118377	0	1	0.727423
1755	ENSG00000254870_ATP6V1G2-DDX39B	0.097374	0.0727191	0	1	0.727423
1756	ENSG00000170876_TMEM43	0.097458	0.138634	0	1	0.727423
1757	ENSG00000131043_AAR2	0.097507	0.142591	0	1	0.727423
1758	ENSG00000137124_ALDH1B1	0.097521	0.139007	0	1	0.727423
1759	ENSG00000108828_VAT1	0.097661	0.109743	0	1	0.727423
1760	ENSG00000130684_ZNF337	0.097707	0.135603	0	1	0.727423
1761	ENSG00000196466_ZNF799	0.097753	0.128364	0	1	0.727423
1762	ENSG00000174776_WDR49	0.097788	0.141964	0	1	0.727423
1764	ENSG00000141425_RPRD1A	0.098028	0.0720704	0	1	0.727423
1765	ENSG00000118729_CASQ2	0.098066	0.128807	0	1	0.727423
1766	ENSG00000175711_B3GNTL1	0.098147	0.112741	1	1	0.727423
1767	ENSG00000169282_KCNAB1	0.098203	0.107836	0	1	0.727423
1768	ENSG00000198093_ZNF649	0.098237	0.0652389	0	1	0.727423
1769	ENSG00000130695_CEP85	0.098336	0.145424	0	1	0.727423
1770	ENSG00000184117_NIPSNAP1	0.098338	0.1198	0	1	0.727423
1771	ENSG00000206384_COL6A6	0.09837	0.0995466	0	1	0.727423
1772	ENSG00000238018_SPTBN1-AS2	0.098376	0.150217	0	1	0.727423
1773	ENSG00000244094_SPRR2F	0.098414	0.0149601	0	1	0.727423
1774	ENSG00000147669_POLR2K	0.098547	0.0403211	0	1	0.727423
1775	ENSG00000240403_KIR3DL2	0.098577	0.0893277	0	1	0.727423
1777	ENSG00000112312_GMNN	0.098958	0.0429696	0	1	0.727423
1778	ENSG00000239314_MORC1-AS1	0.099015	0.023886	0	1	0.727423
1779	ENSG00000228474_OST4	0.099171	0.0387835	0	1	0.727423
1781	ENSG00000081052_COL4A4	0.099208	0.130409	0	1	0.727423
1782	ENSG00000182180_MRPS16	0.099237	0.145272	0	1	0.727423
1783	ENSG00000178922_HYI	0.099273	0.142483	0	1	0.727423
1784	ENSG00000129084_PSMA1	0.099399	0.0603212	0	1	0.727423
1785	ENSG00000268095_ZNF649-AS1	0.099439	0.0654799	0	1	0.727423
1786	ENSG00000234224_TMEM229A	0.099456	0.111161	0	1	0.727423
1787	ENSG00000262209_PCDHGB3	0.099489	0.137605	0	1	0.727423
1788	ENSG00000140506_LMAN1L	0.099498	0.151855	1	1	0.727423
1789	ENSG00000281344_HELLPAR	0.099567	0.0297925	0	1	0.727423
1790	ENSG00000164080_RAD54L2	0.099568	0.140091	0	1	0.727423
1791	ENSG00000283880_MIR7704	0.099696	0.0418036	0	1	0.727423
1792	ENSG00000114115_RBP1	0.099788	0.147267	0	1	0.727423
1793	ENSG00000123908_AGO2	0.10004	0.0785154	0	1	0.727423
1794	ENSG00000204956_PCDHGA1	0.10024	0.135866	0	1	0.727423
1795	ENSG00000134198_TSPAN2	0.10025	0.116927	0	1	0.727423
1796	ENSG00000135686_KLHL36	0.10037	0.149641	0	1	0.727423
1797	ENSG00000254550_OMP	0.1004	0.153853	0	1	0.727423
1798	ENSG00000082556_OPRK1	0.10044	0.112106	0	1	0.727423
1799	ENSG00000106952_TNFSF8	0.10047	0.0763818	0	1	0.727423
1800	ENSG00000153885_KCTD15	0.10056	0.0803372	0	1	0.727423
1801	ENSG00000137273_FOXF2	0.1006	0.110625	0	1	0.727423
1802	ENSG00000105695_MAG	0.10061	0.149204	0	1	0.727423
1803	ENSG00000183624_HMCES	0.10065	0.14773	0	1	0.727423
1804	ENSG00000225951_ODF2-AS1	0.10086	0.131141	0	1	0.727423
1806	ENSG00000185176_AQP12B	0.101	0.148852	0	1	0.727423
1807	ENSG00000170382_LRRN2	0.10102	0.141202	0	1	0.727423
1808	ENSG00000109534_GAR1	0.1011	0.140046	0	1	0.727423
1809	ENSG00000163374_YY1AP1	0.10138	0.137606	0	1	0.727423
1812	ENSG00000278318_ZNF229	0.10146	0.149877	1	1	0.727423
1813	ENSG00000105583_WDR83OS	0.1015	0.0687209	0	1	0.727423
1814	ENSG00000163032_VSNL1	0.10151	0.028702	0	1	0.727423
1815	ENSG00000100580_TMED8	0.10156	0.143926	0	1	0.727423
1816	ENSG00000130810_PPAN	0.10162	0.151821	0	1	0.727423
1817	ENSG00000225899_FRG2B	0.10186	0.0244799	0	1	0.727423
1818	ENSG00000187908_DMBT1	0.10187	0.137656	0	1	0.727423
1819	ENSG00000229183_PGA4	0.10187	0.0219191	0	1	0.727423
1821	ENSG00000251369_ZNF550	0.10191	0.147932	0	1	0.727423
1822	ENSG00000078304_PPP2R5C	0.10206	0.150742	0	1	0.727423
1823	ENSG00000114019_AMOTL2	0.1021	0.151182	0	1	0.727423
1824	ENSG00000164733_CTSB	0.1021	0.139835	1	1	0.727423
1825	ENSG00000136940_PDCL	0.1022	0.112417	0	1	0.727423
1826	ENSG00000154736_ADAMTS5	0.10224	0.137142	0	1	0.727423
1827	ENSG00000132849_PATJ	0.10228	0.15333	0	1	0.727423
1828	ENSG00000275663_H4C7	0.10242	0.051334	0	1	0.727423
1829	ENSG00000163464_CXCR1	0.10247	0.142454	0	1	0.727423
1830	ENSG00000221585_MIR1226	0.10252	0.0145866	0	1	0.727423
1831	ENSG00000147471_PLPBP	0.10252	0.125026	0	1	0.727423
1832	ENSG00000233766_CAVIN2-AS1	0.10255	0.100934	0	1	0.727423
1833	ENSG00000116833_NR5A2	0.10279	0.111192	0	1	0.727423
1834	ENSG00000136950_ARPC5L	0.103	0.0782981	0	1	0.727423
1835	ENSG00000229847_EMX2OS	0.10303	0.0614193	0	1	0.727423
1836	ENSG00000084092_NOA1	0.10317	0.147112	0	1	0.727423
1837	ENSG00000181965_NEUROG1	0.1033	0.0921265	0	1	0.727423
1838	ENSG00000205669_ACOT6	0.10332	0.0789698	0	1	0.727423
1839	ENSG00000196220_SRGAP3	0.10354	0.148471	0	1	0.727423
1840	ENSG00000284140_MIR3618	0.10354	0.00759393	0	1	0.727423
1841	ENSG00000162188_GNG3	0.10355	0.0298293	0	1	0.727423
1842	ENSG00000151914_DST	0.10363	0.140908	0	1	0.727423
1843	ENSG00000114270_COL7A1	0.10375	0.153141	0	1	0.727423
1844	ENSG00000188811_NHLRC3	0.10409	0.14747	0	1	0.727423
1845	ENSG00000005981_ASB4	0.10411	0.0997703	0	1	0.727423
1846	ENSG00000125347_IRF1	0.10422	0.065531	1	1	0.727423
1847	ENSG00000189051_RNF222	0.10423	0.130026	0	1	0.727423
1848	ENSG00000105373_NOP53	0.10426	0.137683	0	1	0.727423
1849	ENSG00000233198_RNF224	0.10429	0.128102	0	1	0.727423
1850	ENSG00000187866_PABIR1	0.10432	0.0969881	0	1	0.727423
1851	ENSG00000063180_CA11	0.10433	0.0922095	1	1	0.727423
1852	ENSG00000181830_SLC35C1	0.10436	0.116819	0	1	0.727423
1853	ENSG00000039139_DNAH5	0.1044	0.132739	0	1	0.727423
1854	ENSG00000126583_PRKCG	0.10445	0.118858	0	1	0.727423
1855	ENSG00000135956_TMEM127	0.10456	0.109679	0	1	0.727423
1856	ENSG00000139220_PPFIA2	0.10461	0.168198	0	1	0.727423
1857	ENSG00000124831_LRRFIP1	0.10463	0.147465	0	1	0.727423
1858	ENSG00000140557_ST8SIA2	0.10473	0.114552	0	1	0.727423
1860	ENSG00000196344_ADH7	0.10501	0.146266	0	1	0.727423
1861	ENSG00000136243_NUP42	0.10509	0.153318	0	1	0.727423
1862	ENSG00000170312_CDK1	0.10513	0.0882917	0	1	0.727423
1863	ENSG00000215186_GOLGA6B	0.10528	0.0854266	0	1	0.727423
1864	ENSG00000103005_USB1	0.10549	0.113212	0	1	0.727423
1865	ENSG00000101363_MANBAL	0.10555	0.0333801	0	1	0.727423
1866	ENSG00000213030_CGB8	0.10558	0.0699863	0	1	0.727423
1867	ENSG00000188785_ZNF548	0.10564	0.0804044	0	1	0.727423
1868	ENSG00000111261_MANSC1	0.10568	0.0995529	0	1	0.727423
1869	ENSG00000177697_CD151	0.10584	0.109443	0	1	0.727423
1870	ENSG00000099377_HSD3B7	0.10585	0.155209	0	1	0.727423
1871	ENSG00000166575_TMEM135	0.10586	0.126617	0	1	0.727423
1872	ENSG00000183287_CCBE1	0.10586	0.143423	0	1	0.727423
1873	ENSG00000203740_NTMT2	0.10588	0.152922	0	1	0.727423
1874	ENSG00000114779_ABHD14B	0.10597	0.155392	0	1	0.727423
1875	ENSG00000186687_LYRM7	0.10597	0.0730307	0	1	0.727423
1876	ENSG00000104903_LYL1	0.10599	0.0826498	0	1	0.727423
1877	ENSG00000131914_LIN28A	0.10604	0.0812529	0	1	0.727423
1878	ENSG00000151882_CCL28	0.10611	0.0395997	0	1	0.727423
1879	ENSG00000163645_ERICH6	0.10624	0.157093	0	1	0.727423
1880	ENSG00000130208_APOC1	0.10624	0.0408789	1	1	0.727423
1882	ENSG00000086159_AQP6	0.10642	0.157933	0	1	0.727423
1883	ENSG00000182013_PNMA8A	0.10648	0.0880495	0	1	0.727423
1884	ENSG00000136114_THSD1	0.10649	0.148441	0	1	0.727423
1885	ENSG00000123096_SSPN	0.10655	0.137528	0	1	0.727423
1887	ENSG00000111596_CNOT2	0.10662	0.0857735	0	1	0.727423
1889	ENSG00000168010_ATG16L2	0.10672	0.151274	1	1	0.727423
1890	ENSG00000136449_MYCBPAP	0.10672	0.134826	0	1	0.727423
1891	ENSG00000107938_EDRF1	0.10675	0.156411	0	1	0.727423
1892	ENSG00000006607_FARP2	0.10687	0.145581	1	1	0.727423
1893	ENSG00000197785_ATAD3A	0.1069	0.150585	0	1	0.727423
1894	ENSG00000273045_C2orf15	0.10691	0.0343868	0	1	0.727423
1895	ENSG00000116117_PARD3B	0.10698	0.156946	0	1	0.727423
1896	ENSG00000083838_ZNF446	0.10702	0.119368	0	1	0.727423
1897	ENSG00000148704_VAX1	0.10711	0.117046	0	1	0.727423
1898	ENSG00000244537_KRTAP4-2	0.10712	0.060991	0	1	0.727423
1899	ENSG00000106178_CCL24	0.10713	0.0410945	0	1	0.727423
1900	ENSG00000126264_HCST	0.10713	0.109455	0	1	0.727423
1901	ENSG00000163661_PTX3	0.10714	0.108897	0	1	0.727423
1902	ENSG00000197448_GSTK1	0.10726	0.113478	0	1	0.727423
1903	ENSG00000144712_CAND2	0.10727	0.138139	1	1	0.727423
1904	ENSG00000285292_ABCF2-H2BK1	0.10747	0.157648	0	1	0.727423
1905	ENSG00000100353_EIF3D	0.10751	0.0980183	0	1	0.727423
1906	ENSG00000118482_PHF3	0.10758	0.150521	0	1	0.727423
1907	ENSG00000124812_CRISP1	0.10761	0.136674	0	1	0.727423
1908	ENSG00000061676_NCKAP1	0.10767	0.122915	0	1	0.727423
1909	ENSG00000214046_SMIM7	0.10772	0.0768922	0	1	0.727423
1910	ENSG00000162337_LRP5	0.10774	0.152982	0	1	0.727423
1911	ENSG00000188277_C15orf62	0.10778	0.120043	0	1	0.727423
1912	ENSG00000133477_FAM83F	0.10798	0.144405	0	1	0.727423
1913	ENSG00000124786_SLC35B3	0.108	0.119752	0	1	0.727423
1914	ENSG00000278535_DHRS11	0.108	0.17197	0	1	0.727423
1915	ENSG00000127603_MACF1	0.10805	0.14709	1	1	0.727423
1916	ENSG00000171903_CYP4F11	0.10809	0.144832	0	1	0.727423
1917	ENSG00000109805_NCAPG	0.10811	0.144245	0	1	0.727423
1918	ENSG00000106688_SLC1A1	0.10811	0.159488	0	1	0.727423
1919	ENSG00000112337_SLC17A2	0.10816	0.148339	1	1	0.727423
1920	ENSG00000167676_PLIN4	0.10818	0.145495	0	1	0.727423
1921	ENSG00000107959_PITRM1	0.10821	0.15358	0	1	0.727423
1922	ENSG00000185808_PIGP	0.10822	0.105164	0	1	0.727423
1923	ENSG00000120160_EQTN	0.10826	0.111858	0	1	0.727423
1924	ENSG00000127990_SGCE	0.10829	0.14634	0	1	0.727423
1925	ENSG00000106400_ZNHIT1	0.10837	0.0816014	0	1	0.727423
1927	ENSG00000185955_SPACDR	0.10857	0.0681069	0	1	0.727423
1928	ENSG00000129195_PIMREG	0.10857	0.107601	0	1	0.727423
1929	ENSG00000145861_C1QTNF2	0.10859	0.121606	0	1	0.727423
1930	ENSG00000142149_HUNK	0.1086	0.148317	0	1	0.727423
1931	ENSG00000197291_RAMP2-AS1	0.10861	0.0495083	0	1	0.727423
1933	ENSG00000154342_WNT3A	0.10889	0.110676	0	1	0.727423
1934	ENSG00000273513_TBC1D3K	0.10897	0.0257905	0	1	0.727423
1935	ENSG00000179241_LDLRAD3	0.10899	0.142832	0	1	0.727423
1936	ENSG00000177888_ZBTB41	0.10901	0.15729	1	1	0.727423
1937	ENSG00000158869_FCER1G	0.10904	0.0320149	0	1	0.727423
1938	ENSG00000133943_DGLUCY	0.1091	0.151023	0	1	0.727423
1939	ENSG00000113905_HRG	0.10912	0.145177	0	1	0.727423
1940	ENSG00000125970_RALY	0.10913	0.133212	0	1	0.727423
1941	ENSG00000165731_RET	0.10942	0.139685	0	1	0.727423
1942	ENSG00000158773_USF1	0.10943	0.0959739	0	1	0.727423
1943	ENSG00000138071_ACTR2	0.10962	0.0642043	0	1	0.727423
1945	ENSG00000106384_MOGAT3	0.10964	0.122126	0	1	0.727423
1946	ENSG00000161055_SCGB3A1	0.10966	0.0392693	0	1	0.727423
1947	ENSG00000166275_BORCS7	0.10968	0.0734328	0	1	0.727423
1949	ENSG00000105671_DDX49	0.1098	0.154108	0	1	0.727423
1950	ENSG00000244752_CRYBB2	0.10988	0.104327	0	1	0.727423
1951	ENSG00000128585_MKLN1	0.10989	0.103402	0	1	0.727423
1952	ENSG00000133475_GGT2P	0.11001	0.170234	0	1	0.727423
1953	ENSG00000138592_USP8	0.11007	0.145564	1	1	0.727423
1954	ENSG00000273932_MIR6877	0.11008	0.0366398	0	1	0.727423
1955	ENSG00000099326_MZF1	0.11016	0.16406	0	1	0.727423
1956	ENSG00000169252_ADRB2	0.11023	0.124425	0	1	0.727423
1957	ENSG00000132535_DLG4	0.11033	0.146356	1	1	0.727423
1958	ENSG00000204640_NMS	0.11034	0.105248	0	1	0.727423
1959	ENSG00000145241_CENPC	0.11036	0.107363	0	1	0.727423
1960	ENSG00000188352_FOCAD	0.11042	0.152349	0	1	0.727423
1961	ENSG00000169955_ZNF747	0.11048	0.129901	0	1	0.727423
1962	ENSG00000075073_TACR2	0.1105	0.159548	0	1	0.727423
1963	ENSG00000198429_ZNF69	0.11057	0.0129659	0	1	0.727423
1964	ENSG00000198961_PJA2	0.11064	0.153153	0	1	0.727423
1965	ENSG00000121310_ECHDC2	0.11073	0.162521	1	1	0.727423
1966	ENSG00000116489_CAPZA1	0.11075	0.160085	0	1	0.727423
1967	ENSG00000226321_CROCC2	0.11077	0.137605	0	1	0.727423
1968	ENSG00000132297_HHLA1	0.11081	0.116317	0	1	0.727423
1969	ENSG00000197653_DNAH10	0.11086	0.139625	1	1	0.727423
1970	ENSG00000149609_C20orf144	0.11096	0.0989444	0	1	0.727423
1972	ENSG00000224893_LINC02840	0.11114	0.0560565	0	1	0.727423
1973	ENSG00000099331_MYO9B	0.11123	0.150493	0	1	0.727423
1974	ENSG00000160256_SLX9	0.11137	0.108187	0	1	0.727423
1975	ENSG00000125337_KIF25	0.11139	0.15282	0	1	0.727423
1976	ENSG00000177225_GATD1	0.11149	0.129528	0	1	0.727423
1977	ENSG00000152601_MBNL1	0.11151	0.133655	0	1	0.727423
1978	ENSG00000158553_POM121L2	0.11166	0.167716	0	1	0.727423
1979	ENSG00000100065_CARD10	0.11173	0.152153	0	1	0.727423
1980	ENSG00000186924_KRTAP22-1	0.11177	0.0352619	0	1	0.727423
1981	ENSG00000100100_PIK3IP1	0.11178	0.130663	0	1	0.727423
1982	ENSG00000170122_FOXD4	0.11198	0.154425	0	1	0.727423
1983	ENSG00000225484_NUTM2B-AS1	0.112	0.106115	0	1	0.727423
1984	ENSG00000161638_ITGA5	0.11204	0.146118	0	1	0.727423
1985	ENSG00000151553_FHIP2A	0.11208	0.151886	0	1	0.727423
1986	ENSG00000239998_LILRA2	0.11209	0.121923	0	1	0.727423
1987	ENSG00000130303_BST2	0.1121	0.0615617	0	1	0.727423
1988	ENSG00000184465_WDR27	0.11217	0.159114	0	1	0.727423
1989	ENSG00000077514_POLD3	0.11224	0.147341	0	1	0.727423
1990	ENSG00000170892_TSEN34	0.11233	0.0931626	0	1	0.727423
1991	ENSG00000204381_LAYN	0.11245	0.141694	0	1	0.727423
1992	ENSG00000055211_GINM1	0.11248	0.119468	0	1	0.727423
1993	ENSG00000285427_SOD2-OT1	0.11253	0.0219593	0	1	0.727423
1994	ENSG00000185888_PRSS38	0.11264	0.161518	0	1	0.727423
1995	ENSG00000230657_PRB4	0.11274	0.0894617	0	1	0.727423
1997	ENSG00000181467_RAP2B	0.11282	0.0478867	0	1	0.727423
1998	ENSG00000254221_PCDHGB1	0.11288	0.153296	0	1	0.727423
1999	ENSG00000134508_CABLES1	0.11289	0.162133	0	1	0.727423
2000	ENSG00000174791_RIN1	0.11302	0.147582	0	1	0.727423
2001	ENSG00000100505_TRIM9	0.11308	0.166802	0	1	0.727423
2002	ENSG00000162493_PDPN	0.11311	0.0638918	0	1	0.727423
2003	ENSG00000177076_ACER2	0.11314	0.112356	0	1	0.727423
2004	ENSG00000141161_UNC45B	0.11317	0.147987	0	1	0.727423
2005	ENSG00000104231_ZFAND1	0.11321	0.138429	0	1	0.727423
2006	ENSG00000014919_COX15	0.11329	0.128493	0	1	0.727423
2007	ENSG00000104044_OCA2	0.11337	0.159373	0	1	0.727423
2008	ENSG00000114013_CD86	0.11348	0.0693891	0	1	0.727423
2009	ENSG00000283768_MIR1178	0.11352	0.0195122	0	1	0.727423
2010	ENSG00000144278_GALNT13	0.11366	0.150594	0	1	0.727423
2011	ENSG00000244040_IL12A-AS1	0.11374	0.0524493	0	1	0.727423
2012	ENSG00000167612_ANKRD33	0.11387	0.146488	0	1	0.727423
2013	ENSG00000275572_GRIFIN	0.114	0.155681	0	1	0.727423
2014	ENSG00000213563_C8orf82	0.11417	0.121081	0	1	0.727423
2015	ENSG00000178297_TMPRSS9	0.11419	0.15604	0	1	0.727423
2016	ENSG00000206072_SERPINB11	0.1142	0.139841	0	1	0.727423
2017	ENSG00000146205_ANO7	0.11421	0.14576	0	1	0.727423
2018	ENSG00000131187_F12	0.11448	0.126046	0	1	0.727423
2019	ENSG00000109445_ZNF330	0.1145	0.16846	0	1	0.727423
2021	ENSG00000163902_RPN1	0.11467	0.148329	0	1	0.727423
2022	ENSG00000075340_ADD2	0.11479	0.151084	0	1	0.727423
2023	ENSG00000205858_LRRC72	0.11482	0.116497	0	1	0.727423
2024	ENSG00000143344_RGL1	0.11485	0.14945	0	1	0.727423
2025	ENSG00000205220_PSMB10	0.11485	0.137541	0	1	0.727423
2026	ENSG00000172409_CLP1	0.11504	0.105864	0	1	0.727423
2027	ENSG00000174255_ZNF80	0.11505	0.181799	0	1	0.727423
2028	ENSG00000168811_IL12A	0.11507	0.0532458	0	1	0.727423
2029	ENSG00000229937_PRPS1L1	0.11508	0.15334	0	1	0.727423
2030	ENSG00000174453_VWC2L	0.11516	0.0687517	0	1	0.727423
2031	ENSG00000168994_PXDC1	0.11529	0.119968	0	1	0.727423
2032	ENSG00000180233_ZNRF2	0.11569	0.168769	0	1	0.727423
2033	ENSG00000143171_RXRG	0.11574	0.105244	0	1	0.727423
2034	ENSG00000119778_ATAD2B	0.11574	0.140965	0	1	0.727423
2035	ENSG00000073734_ABCB11	0.11592	0.158928	1	1	0.727423
2036	ENSG00000262406_MMP12	0.11598	0.116108	0	1	0.727423
2037	ENSG00000129071_MBD4	0.11605	0.156967	0	1	0.727423
2038	ENSG00000170545_SMAGP	0.11607	0.0766219	0	1	0.727423
2039	ENSG00000276926_MIR6797	0.11608	0.0151892	0	1	0.727423
2040	ENSG00000155530_LRGUK	0.11612	0.152511	0	1	0.727423
2041	ENSG00000104324_CPQ	0.11628	0.159762	0	1	0.727423
2042	ENSG00000259112_NDUFC2-KCTD14	0.11637	0.144489	0	1	0.727423
2043	ENSG00000249437_NAIP	0.11647	0.114354	0	1	0.727423
2044	ENSG00000151881_TMEM267	0.11649	0.0923474	0	1	0.727423
2045	ENSG00000160447_PKN3	0.1166	0.152274	1	1	0.727423
2046	ENSG00000113575_PPP2CA	0.11661	0.0558256	0	1	0.727423
2047	ENSG00000263697_MIR3621	0.11661	0.0862977	0	1	0.727423
2048	ENSG00000092036_HAUS4	0.11662	0.114282	0	1	0.727423
2049	ENSG00000159352_PSMD4	0.11665	0.0807887	0	1	0.727423
2050	ENSG00000237338_FTCD-AS1	0.11674	0.157905	0	1	0.727423
2051	ENSG00000138653_NDST4	0.11678	0.160196	0	1	0.727423
2054	ENSG00000106591_MRPL32	0.11687	0.15353	0	1	0.727423
2055	ENSG00000183386_FHL3	0.1169	0.163086	0	1	0.727423
2056	ENSG00000161265_U2AF1L4	0.11694	0.117104	0	1	0.727423
2057	ENSG00000117862_TXNDC12	0.11708	0.158977	0	1	0.727423
2058	ENSG00000126456_IRF3	0.11734	0.117269	0	1	0.727423
2059	ENSG00000011478_QPCTL	0.11738	0.168073	1	1	0.727423
2060	ENSG00000275700_AATF	0.11747	0.15699	0	1	0.727423
2061	ENSG00000188199_NUTM2B	0.11752	0.113192	0	1	0.727423
2062	ENSG00000235098_ANKRD65	0.11754	0.162732	0	1	0.727423
2063	ENSG00000164438_TLX3	0.11771	0.143344	0	1	0.727423
2064	ENSG00000107562_CXCL12	0.11778	0.121333	0	1	0.727423
2065	ENSG00000138303_ASCC1	0.1178	0.175633	0	1	0.727423
2066	ENSG00000204923_FBXO48	0.11785	0.0440873	0	1	0.727423
2067	ENSG00000145335_SNCA	0.11789	0.0717547	0	1	0.727423
2068	ENSG00000233009_NALCN-AS1	0.11797	0.0774945	0	1	0.727423
2069	ENSG00000101417_PXMP4	0.11807	0.0966993	0	1	0.727423
2070	ENSG00000213921_LEUTX	0.11808	0.031493	0	1	0.727423
2071	ENSG00000133460_SLC2A11	0.11833	0.166746	0	1	0.727423
2072	ENSG00000145012_LPP	0.11841	0.152094	0	1	0.727423
2073	ENSG00000254726_MEX3A	0.11871	0.108934	0	1	0.727423
2074	ENSG00000112667_DNPH1	0.11877	0.0690263	0	1	0.727423
2075	ENSG00000176125_UFSP1	0.11878	0.128308	0	1	0.727423
2076	ENSG00000008988_RPS20	0.11882	0.0235387	0	1	0.727423
2077	ENSG00000136960_ENPP2	0.11891	0.0595305	0	1	0.727423
2078	ENSG00000104332_SFRP1	0.11905	0.0989656	0	1	0.727423
2079	ENSG00000163352_LENEP	0.1191	0.0642243	0	1	0.727423
2080	ENSG00000237233_TMEM26-AS1	0.11917	0.0452265	0	1	0.727423
2081	ENSG00000226312_CFLAR-AS1	0.1192	0.0199214	0	1	0.727423
2082	ENSG00000154269_ENPP3	0.11926	0.16227	0	1	0.727423
2083	ENSG00000263400_TMEM220-AS1	0.11929	0.0506884	0	1	0.727423
[truncated: 17,217 more rows]

## Sheet: LT60
	Gene	P_Value	std	gwas	bonf_adj	fdr_adj	panelapp
0	ENSG00000169174_PCSK9	8.9e-19	2.22e-17	1	1.71396e-14	1.71396e-14	1
1	ENSG00000130203_APOE	3.88e-13	6.29e-12	1	7.4721e-09	3.73605e-09	1
2	ENSG00000130164_LDLR	1.81e-09	1.69e-08	1	3.4857e-05	1.1619e-05	1
3	ENSG00000168038_ULK4	9.12e-06	1.83e-05	0	0.175633	0.0439082
4	ENSG00000175894_TSPEAR	2.46e-05	0.000151064	0	0.473747	0.0947494
5	ENSG00000167104_BPIFB6	6.4e-05	0.000404107	0	1	0.205419
6	ENSG00000231738_TSPAN19	8.83e-05	0.000344057	0	1	0.242926
7	ENSG00000158234_FAIM	0.00011531	0.000651183	0	1	0.27758
8	ENSG00000105053_VRK3	0.00020073	0.00124555	0	1	0.429485
9	ENSG00000197558_SSPOP	0.00022302	0.00127392	0	1	0.429485
10	ENSG00000162723_SLAMF9	0.00025039	0.000989435	0	1	0.429485
11	ENSG00000118513_MYB	0.00026762	0.00113483	0	1	0.429485
12	ENSG00000088888_MAVS	0.00035807	0.00177593	0	1	0.530439
13	ENSG00000205649_HTN3	0.00039227	0.00127674	0	1	0.539595
14	ENSG00000154723_ATP5PF	0.00058723	0.00268929	0	1	0.707298
15	ENSG00000137434_C6orf52	0.00058764	0.00291472	0	1	0.707298
19	ENSG00000062582_MRPS24	0.00069448	0.00275101	0	1	0.726182
20	ENSG00000239828_CCDC54-AS1	0.00072599	0.00185081	0	1	0.726182
21	ENSG00000122952_ZWINT	0.00081721	0.00201936	0	1	0.726182
22	ENSG00000138483_CCDC54	0.00088157	0.00303639	0	1	0.726182
23	ENSG00000080007_DDX43	0.00093974	0.00356161	0	1	0.726182
24	ENSG00000236703_MYB-AS1	0.00095712	0.00237826	0	1	0.726182
25	ENSG00000277494_GPIHBP1	0.00096532	0.00338503	1	1	0.726182
26	ENSG00000239886_KRTAP9-2	0.00098027	0.00227481	0	1	0.726182
27	ENSG00000164929_BAALC	0.00099299	0.00332863	0	1	0.726182
28	ENSG00000007174_DNAH9	0.0010175	0.00336335	0	1	0.726182
29	ENSG00000163534_FCRL1	0.0010665	0.00678305	0	1	0.726182
30	ENSG00000179270_PCARE	0.001117	0.00614068	0	1	0.726182
31	ENSG00000105982_RNF32	0.0011472	0.00798532	0	1	0.726182
33	ENSG00000115155_OTOF	0.0012085	0.00582263	1	1	0.726182
34	ENSG00000148386_LCN9	0.0012943	0.00222871	0	1	0.726182
36	ENSG00000255850_RXYLT1-AS1	0.0014508	0.00300423	0	1	0.726182
37	ENSG00000132256_TRIM5	0.0014633	0.00174331	1	1	0.726182
38	ENSG00000214097_SMCO1	0.0015029	0.00609999	0	1	0.726182
39	ENSG00000172086_KRCC1	0.0015148	0.00263759	0	1	0.726182
40	ENSG00000064042_LIMCH1	0.0015229	0.00430819	1	1	0.726182
41	ENSG00000100221_JOSD1	0.0015876	0.00795223	0	1	0.726182	genecard
42	ENSG00000278499_NPAP1L	0.0015944	0.00715019	0	1	0.726182
43	ENSG00000146530_VWDE	0.0016359	0.00844547	0	1	0.726182
44	ENSG00000232825_PLPPR5-AS1	0.0016964	0.00496136	0	1	0.726182
45	ENSG00000168014_C2CD3	0.0017064	0.00681997	0	1	0.726182
46	ENSG00000198585_NUDT16	0.0017414	0.00772775	0	1	0.726182
47	ENSG00000120885_CLU	0.0018072	0.0118967	0	1	0.726182
48	ENSG00000205549_LINC03041	0.0019991	0.00727523	0	1	0.726182
49	ENSG00000171067_C11orf24	0.0021652	0.00596891	0	1	0.726182
50	ENSG00000163734_CXCL3	0.002176	0.00243015	0	1	0.726182	Conventional therapies fail to target inflammation and immune imbalance in subjects with stable coronary artery disease: A system-based approach
51	ENSG00000184347_SLIT3	0.002184	0.00403313	0	1	0.726182
52	ENSG00000163032_VSNL1	0.0022306	0.00109264	0	1	0.726182
53	ENSG00000021355_SERPINB1	0.0022597	0.006153	0	1	0.726182
54	ENSG00000186818_LILRB4	0.0022695	0.00593034	0	1	0.726182
55	ENSG00000179141_MTUS2-AS1	0.0023137	0.00514673	0	1	0.726182
56	ENSG00000204356_NELFE	0.0023405	0.00780348	0	1	0.726182
58	ENSG00000007080_CCDC124	0.0023621	0.00775267	0	1	0.726182
59	ENSG00000198841_KTI12	0.0024013	0.00720926	0	1	0.726182
60	ENSG00000188095_MESP2	0.0024054	0.00891919	0	1	0.726182
62	ENSG00000184730_APOBR	0.0024436	0.0086997	0	1	0.726182
63	ENSG00000188655_RNASE9	0.0024833	0.00684186	0	1	0.726182
64	ENSG00000111863_ADTRP	0.0025064	0.00808967	1	1	0.726182
65	ENSG00000272804_KRTAP10-7	0.0025558	0.00892792	0	1	0.726182
66	ENSG00000005020_SKAP2	0.0025616	0.00805423	0	1	0.726182
67	ENSG00000100206_DMC1	0.0026336	0.0122545	0	1	0.726182
68	ENSG00000221837_KRTAP10-9	0.0027114	0.00916581	0	1	0.726182
69	ENSG00000133475_GGT2P	0.0028044	0.0103544	0	1	0.726182
70	ENSG00000080823_MOK	0.0028697	0.00974085	0	1	0.726182
71	ENSG00000175727_MLXIP	0.0029735	0.0123483	0	1	0.726182	Partitioning of MLX-Family Transcription Factors to Lipid Droplets Regulates Metabolic Gene Expression
72	ENSG00000205867_KRTAP5-2	0.0030336	0.00520143	0	1	0.726182
73	ENSG00000185567_AHNAK2	0.0031193	0.007696	0	1	0.726182
74	ENSG00000120253_NUP43	0.0031269	0.00987853	0	1	0.726182
75	ENSG00000100445_SDR39U1	0.0031722	0.00640034	0	1	0.726182
76	ENSG00000141506_PIK3R5	0.0032362	0.0109934	0	1	0.726182
77	ENSG00000275385_CCL18	0.0032464	0.00262832	0	1	0.726182
78	ENSG00000178404_CEP295NL	0.003271	0.00992813	0	1	0.726182
79	ENSG00000233822_H2BC15	0.0033571	0.00318724	0	1	0.726182
80	ENSG00000140254_DUOXA1	0.0034247	0.0119617	0	1	0.726182
81	ENSG00000086289_EPDR1	0.003441	0.014116	0	1	0.726182
83	ENSG00000177414_UBE2U	0.0034783	0.0129132	0	1	0.726182
84	ENSG00000143631_FLG	0.0034826	0.0130459	0	1	0.726182
86	ENSG00000173432_SAA1	0.003526	0.0136233	0	1	0.726182
87	ENSG00000168961_LGALS9	0.0036176	0.0103873	0	1	0.726182
88	ENSG00000117525_F3	0.0036354	0.00915683	0	1	0.726182
89	ENSG00000166473_PKD1L2	0.0037162	0.00120592	0	1	0.726182
90	ENSG00000136048_DRAM1	0.0037839	0.00364186	0	1	0.726182
91	ENSG00000161973_CCDC42	0.0038846	0.013226	0	1	0.726182
92	ENSG00000178718_RPP25	0.0038926	0.00605446	0	1	0.726182
93	ENSG00000159398_CES5A	0.0039202	0.0122191	1	1	0.726182
94	ENSG00000179240_GVQW3	0.0039284	0.00447834	0	1	0.726182
95	ENSG00000130711_PRDM12	0.0041232	0.0139245	0	1	0.726182
96	ENSG00000139194_RBP5	0.0042607	0.0121166	0	1	0.726182
98	ENSG00000065809_FAM107B	0.004459	0.0127446	0	1	0.726182
99	ENSG00000245330_DEPTOR-AS1	0.0044615	0.00462703	0	1	0.726182
100	ENSG00000283969_MIR6838	0.0044822	0.0032872	0	1	0.726182
103	ENSG00000085741_WNT11	0.0045706	0.0138389	0	1	0.726182
104	ENSG00000215454_KRTAP10-4	0.0045969	0.0183369	0	1	0.726182
106	ENSG00000154263_ABCA10	0.0046529	0.0151302	1	1	0.726182
107	ENSG00000124120_TTPAL	0.0046907	0.014379	0	1	0.726182
108	ENSG00000055211_GINM1	0.0047239	0.0126717	0	1	0.726182
109	ENSG00000168952_STXBP6	0.0047372	0.00613638	0	1	0.726182
110	ENSG00000133317_LGALS12	0.0047414	0.0137547	0	1	0.726182
111	ENSG00000167766_ZNF83	0.0048204	0.0146417	0	1	0.726182
112	ENSG00000291035_RRP7BP	0.0048901	0.0126227	0	1	0.726182
113	ENSG00000100441_KHNYN	0.0049855	0.00735929	0	1	0.726182
114	ENSG00000171396_KRTAP4-4	0.0050521	0.0133985	0	1	0.726182
116	ENSG00000188038_NRN1L	0.0050713	0.0189603	0	1	0.726182
117	ENSG00000183066_WBP2NL	0.0050894	0.0163789	1	1	0.726182
119	ENSG00000178297_TMPRSS9	0.0052177	0.0243946	0	1	0.726182
120	ENSG00000268006_PTOV1-AS1	0.0054247	0.00984185	0	1	0.726182
121	ENSG00000176605_LINC02914	0.0054653	0.00681301	0	1	0.726182
122	ENSG00000102970_CCL17	0.0056189	0.0124431	0	1	0.726182
123	ENSG00000204970_PCDHA1	0.0057914	0.0149609	0	1	0.726182
124	ENSG00000164296_TIGD6	0.0058596	0.023654	0	1	0.726182
125	ENSG00000173451_THAP2	0.0058874	0.0190892	0	1	0.726182
126	ENSG00000164898_FMC1	0.0058927	0.0092707	0	1	0.726182
127	ENSG00000188710_QRFP	0.0059801	0.014198	0	1	0.726182
128	ENSG00000121361_KCNJ8	0.0059949	0.0174463	0	1	0.726182
129	ENSG00000110243_APOA5	0.0060216	0.0215254	1	1	0.726182
130	ENSG00000189060_H1-0	0.0061506	0.00515269	0	1	0.726182
131	ENSG00000150750_POU2AF2	0.0062028	0.0195475	0	1	0.726182
132	ENSG00000184599_TAFA3	0.0062136	0.0157693	0	1	0.726182
133	ENSG00000171680_PLEKHG5	0.0063099	0.0165855	0	1	0.726182
135	ENSG00000171124_FUT3	0.0064091	0.0179662	1	1	0.726182
136	ENSG00000179630_LACC1	0.0064306	0.00964322	0	1	0.726182
137	ENSG00000123349_PFDN5	0.0064492	0.00790324	0	1	0.726182
138	ENSG00000120675_DNAJC15	0.0065517	0.013705	0	1	0.726182
139	ENSG00000170369_CST2	0.0067115	0.0114975	0	1	0.726182
140	ENSG00000143125_PROK1	0.0067635	0.0153468	0	1	0.726182
141	ENSG00000250320_EDIL3-DT	0.006829	0.00179612	0	1	0.726182
142	ENSG00000105374_NKG7	0.0069157	0.018634	0	1	0.726182
143	ENSG00000125900_SIRPD	0.0069927	0.0124378	0	1	0.726182
144	ENSG00000189045_ANKDD1B	0.0070023	0.0203249	1	1	0.726182
145	ENSG00000188603_CLN3	0.0070585	0.0252081	0	1	0.726182
146	ENSG00000174928_C3orf33	0.0070838	0.017679	0	1	0.726182
147	ENSG00000223658_C1GALT1C1L	0.0071019	0.0201793	0	1	0.726182
148	ENSG00000198156_NPIPB6	0.0071241	0.0256157	0	1	0.726182
151	ENSG00000186897_C1QL4	0.0072322	0.0135579	0	1	0.726182
152	ENSG00000205609_EIF3CL	0.0072878	0.00598712	0	1	0.726182
154	ENSG00000075275_CELSR1	0.0073057	0.0121363	0	1	0.726182
155	ENSG00000178597_PSAPL1	0.0073703	0.0241624	0	1	0.726182
156	ENSG00000119927_GPAM	0.0074004	0.0216511	1	1	0.726182
157	ENSG00000204386_NEU1	0.0074515	0.020673	0	1	0.726182
158	ENSG00000278278_MIR6816	0.0075004	0.00397731	0	1	0.726182
160	ENSG00000181773_GPR3	0.0078278	0.0179533	0	1	0.726182
161	ENSG00000204978_ERICH4	0.0079295	0.0225914	0	1	0.726182
162	ENSG00000174007_CEP19	0.008018	0.00894877	0	1	0.726182
163	ENSG00000213996_TM6SF2	0.0080649	0.0199303	1	1	0.726182
164	ENSG00000170262_MRAP	0.0081865	0.0185759	0	1	0.726182
165	ENSG00000174791_RIN1	0.0082119	0.0270085	0	1	0.726182
166	ENSG00000221818_EBF2	0.0082229	0.0242555	0	1	0.726182
168	ENSG00000131142_CCL25	0.0083118	0.0182619	0	1	0.726182
169	ENSG00000173302_GPR148	0.0083303	0.0216291	0	1	0.726182
170	ENSG00000204922_UQCC3	0.0084474	0.0119138	0	1	0.726182
171	ENSG00000002587_HS3ST1	0.0084867	0.0254066	0	1	0.726182
172	ENSG00000102468_HTR2A	0.0085238	0.0219092	0	1	0.726182
173	ENSG00000100614_PPM1A	0.0085998	0.0103328	0	1	0.726182
174	ENSG00000115339_GALNT3	0.0087613	0.0256572	0	1	0.726182
175	ENSG00000127377_CRYGN	0.0087757	0.0217841	0	1	0.726182
176	ENSG00000165383_LRRC18	0.0088376	0.025323	0	1	0.726182
177	ENSG00000162078_ZG16B	0.0088522	0.0148723	0	1	0.726182
178	ENSG00000197721_CR1L	0.0088758	0.0261245	1	1	0.726182
179	ENSG00000232125_DYTN	0.0089481	0.0238046	0	1	0.726182
181	ENSG00000284479_SMIM39	0.0090686	0.00754368	0	1	0.726182
182	ENSG00000109255_NMU	0.009069	0.0214183	0	1	0.726182
183	ENSG00000197935_ZNF311	0.0091086	0.0212243	0	1	0.726182
184	ENSG00000117862_TXNDC12	0.0091599	0.0260331	0	1	0.726182
187	ENSG00000183324_REC114	0.0094036	0.0222698	0	1	0.726182
188	ENSG00000138759_FRAS1	0.0095651	0.0288029	0	1	0.726182
189	ENSG00000205358_MT1H	0.0096395	0.0190939	0	1	0.726182
190	ENSG00000134352_IL6ST	0.009787	0.0255637	0	1	0.726182
191	ENSG00000157110_RBPMS	0.0097969	0.0339297	0	1	0.726182
192	ENSG00000131059_BPIFA3	0.0098285	0.0248167	0	1	0.726182
193	ENSG00000161179_YDJC	0.0098376	0.0303198	0	1	0.726182
194	ENSG00000197863_ZNF790	0.0098517	0.0256078	0	1	0.726182
195	ENSG00000232623_MRAP-AS1	0.010016	0.0204611	0	1	0.726182
196	ENSG00000267254_ZNF790-AS1	0.010083	0.0252965	0	1	0.726182
197	ENSG00000149761_NUDT22	0.010124	0.0235021	0	1	0.726182
198	ENSG00000242288_BMS1P4-AGAP5	0.010286	0.0277593	0	1	0.726182
199	ENSG00000107593_PKD2L1	0.010306	0.030308	1	1	0.726182
200	ENSG00000100055_CYTH4	0.010518	0.0238341	0	1	0.726182
201	ENSG00000188219_POTEE	0.01057	0.0261223	0	1	0.726182
202	ENSG00000166455_C16orf46	0.010636	0.0347469	0	1	0.726182
203	ENSG00000125815_CST8	0.010674	0.0271023	0	1	0.726182
204	ENSG00000159579_RSPRY1	0.010731	0.0138328	0	1	0.726182
205	ENSG00000120833_SOCS2	0.010734	0.0272574	0	1	0.726182
206	ENSG00000163554_SPTA1	0.010757	0.0299899	1	1	0.726182
207	ENSG00000169885_CALML6	0.01077	0.0235182	0	1	0.726182
208	ENSG00000152936_LMNTD1	0.010918	0.024704	0	1	0.726182
209	ENSG00000167705_RILP	0.010923	0.0256232	0	1	0.726182
210	ENSG00000165417_GTF2A1	0.010944	0.0108092	0	1	0.726182
211	ENSG00000179869_ABCA13	0.011075	0.0257255	0	1	0.726182
212	ENSG00000186965_KRTAP19-2	0.011094	0.00304096	0	1	0.726182
213	ENSG00000125780_TGM3	0.011185	0.0290804	0	1	0.726182
214	ENSG00000284587_MIR943	0.011186	0.0102433	0	1	0.726182
215	ENSG00000155918_RAET1L	0.011209	0.0318201	0	1	0.726182
216	ENSG00000164520_RAET1E	0.011229	0.0224145	0	1	0.726182
217	ENSG00000136451_VEZF1	0.01129	0.0128988	0	1	0.726182
218	ENSG00000166329_CCDC182	0.011315	0.0253366	0	1	0.726182
220	ENSG00000205177_C11orf91	0.011397	0.0231529	0	1	0.726182
221	ENSG00000188517_COL25A1	0.011398	0.0336332	0	1	0.726182
222	ENSG00000162598_C1orf87	0.011516	0.0305806	0	1	0.726182
223	ENSG00000128284_APOL3	0.011612	0.0352899	1	1	0.726182
224	ENSG00000106366_SERPINE1	0.011625	0.0209489	0	1	0.726182
225	ENSG00000242428_CFAP20DC-AS1	0.011658	0.022593	0	1	0.726182
226	ENSG00000174992_ZG16	0.011705	0.023475	0	1	0.726182
227	ENSG00000197498_RPF2	0.011715	0.0305841	0	1	0.726182
228	ENSG00000185038_MROH2A	0.011793	0.0328021	0	1	0.726182
229	ENSG00000172650_AGAP5	0.012086	0.0299422	0	1	0.726182
230	ENSG00000179826_MRGPRX3	0.012149	0.0358624	0	1	0.726182
231	ENSG00000283154_IQCJ-SCHIP1	0.012164	0.027145	0	1	0.726182
232	ENSG00000227392_HPN-AS1	0.012296	0.0211722	0	1	0.726182
233	ENSG00000172023_REG1B	0.012369	0.0137781	0	1	0.726182
234	ENSG00000276869_MIR6729	0.01238	0.00657065	0	1	0.726182
236	ENSG00000163171_CDC42EP3	0.012537	0.018522	0	1	0.726182
238	ENSG00000183644_HOATZ	0.012621	0.0257858	0	1	0.726182
239	ENSG00000165644_COMTD1	0.01271	0.0272355	0	1	0.726182
240	ENSG00000168229_PTGDR	0.012821	0.0310605	0	1	0.726182
241	ENSG00000188620_HMX3	0.012862	0.0368538	0	1	0.726182
242	ENSG00000180929_GPR62	0.013199	0.0159599	0	1	0.726182
243	ENSG00000109445_ZNF330	0.013199	0.0368122	0	1	0.726182
244	ENSG00000173960_UBXN2A	0.013202	0.023758	0	1	0.726182
245	ENSG00000168490_PHYHIP	0.013217	0.0129245	0	1	0.726182
246	ENSG00000111799_COL12A1	0.01323	0.0278499	0	1	0.726182
247	ENSG00000113108_APBB3	0.013315	0.020272	0	1	0.726182
248	ENSG00000143028_SYPL2	0.013333	0.0317151	1	1	0.726182
249	ENSG00000204510_PRAMEF7	0.013381	0.0292569	0	1	0.726182
250	ENSG00000115762_PLEKHB2	0.013482	0.0315523	0	1	0.726182
251	ENSG00000205076_LGALS7	0.014146	0.0197322	0	1	0.726182
252	ENSG00000117362_APH1A	0.014224	0.0261624	0	1	0.726182
253	ENSG00000004846_ABCB5	0.014237	0.0253797	0	1	0.726182
254	ENSG00000205883_DEFB135	0.014284	0.0400763	1	1	0.726182
255	ENSG00000214940_NPIPA8	0.014307	0.00429453	0	1	0.726182
256	ENSG00000167346_MMP26	0.014342	0.0285253	1	1	0.726182
257	ENSG00000145642_SHISAL2B	0.014546	0.034674	0	1	0.726182
258	ENSG00000102678_FGF9	0.014596	0.0146584	0	1	0.726182
259	ENSG00000204323_SMIM5	0.014623	0.0106123	0	1	0.726182
260	ENSG00000144401_METTL21A	0.014711	0.0242424	0	1	0.726182
261	ENSG00000163600_ICOS	0.014904	0.0234946	0	1	0.726182
262	ENSG00000145850_TIMD4	0.014985	0.0378642	1	1	0.726182
263	ENSG00000161944_ASGR2	0.015072	0.0302307	1	1	0.726182
264	ENSG00000203872_C6orf163	0.015168	0.0444108	0	1	0.726182
265	ENSG00000115523_GNLY	0.015227	0.0264195	0	1	0.726182
266	ENSG00000176222_ZNF404	0.015367	0.036684	1	1	0.726182
267	ENSG00000223701_RAET1E-AS1	0.015459	0.0320172	0	1	0.726182
268	ENSG00000141384_TAF4B	0.015517	0.0391894	1	1	0.726182
269	ENSG00000213931_HBE1	0.015534	0.00831271	0	1	0.726182
270	ENSG00000284553_MIR6886	0.015578	0.00450237	0	1	0.726182
271	ENSG00000112130_RNF8	0.015625	0.0168677	0	1	0.726182
272	ENSG00000238133_MAP3K20-AS1	0.015664	0.0383473	0	1	0.726182
273	ENSG00000170293_CMTM8	0.015748	0.0266225	0	1	0.726182
274	ENSG00000227540_DNAJC9-AS1	0.015798	0.00311182	0	1	0.726182
275	ENSG00000254806_SYS1-DBNDD2	0.015958	0.0435249	0	1	0.726182
276	ENSG00000166840_GLYATL1	0.016046	0.0227508	0	1	0.726182
277	ENSG00000109819_PPARGC1A	0.016065	0.0359662	0	1	0.726182
278	ENSG00000183032_SLC25A21	0.016072	0.0384089	0	1	0.726182
279	ENSG00000108256_NUFIP2	0.016086	0.0388433	1	1	0.726182
280	ENSG00000254254_PENK-AS1	0.016139	0.0535093	0	1	0.726182
281	ENSG00000196565_HBG2	0.016272	0.008422	0	1	0.726182
283	ENSG00000139793_MBNL2	0.016363	0.0224826	0	1	0.726182
285	ENSG00000282872_C1orf232	0.016422	0.0314942	0	1	0.726182
286	ENSG00000171533_MAP6	0.016473	0.0300716	0	1	0.726182
287	ENSG00000117598_PLPPR5	0.016507	0.0335535	1	1	0.726182
288	ENSG00000109674_NEIL3	0.016558	0.0360795	0	1	0.726182
290	ENSG00000110665_C11orf21	0.016603	0.0328374	0	1	0.726182
291	ENSG00000185231_MC2R	0.016714	0.0416203	0	1	0.726182
292	ENSG00000204969_PCDHA2	0.01673	0.0387246	0	1	0.726182
293	ENSG00000268364_SMC5-DT	0.016811	0.0123338	0	1	0.726182
294	ENSG00000162521_RBBP4	0.016905	0.0150651	0	1	0.726182
295	ENSG00000170889_RPS9	0.016905	0.0353094	0	1	0.726182
296	ENSG00000182040_USH1G	0.017077	0.0414098	0	1	0.726182
297	ENSG00000204010_IFIT1B	0.017134	0.0443151	0	1	0.726182
298	ENSG00000290615_RAB6C-AS1	0.01714	0.0395006	0	1	0.726182
299	ENSG00000150783_TEX12	0.017165	0.00809132	0	1	0.726182
300	ENSG00000091436_MAP3K20	0.017396	0.0359631	0	1	0.726182
301	ENSG00000171720_HDAC3	0.017409	0.0276854	0	1	0.726182
302	ENSG00000187736_NHEJ1	0.017463	0.0419319	0	1	0.726182
303	ENSG00000123838_C4BPA	0.017559	0.0288394	0	1	0.726182
304	ENSG00000203666_EFCAB2	0.017575	0.0304071	0	1	0.726182
305	ENSG00000165912_PACSIN3	0.017588	0.0443344	0	1	0.726182
306	ENSG00000156509_FBXO43	0.017602	0.0448815	0	1	0.726182
307	ENSG00000289746_TARP	0.017702	0.031521	0	1	0.726182
308	ENSG00000196850_PPTC7	0.017706	0.0216561	0	1	0.726182
309	ENSG00000203859_HSD3B2	0.017707	0.0231402	0	1	0.726182
310	ENSG00000118292_C1orf54	0.017745	0.0302797	0	1	0.726182
311	ENSG00000164199_ADGRV1	0.017773	0.0360572	1	1	0.726182
312	ENSG00000291053_CATSPER2P1	0.017822	0.0197343	1	1	0.726182
313	ENSG00000183793_NPIPA5	0.017873	0.000853616	0	1	0.726182
314	ENSG00000157999_ANKRD61	0.017991	0.0374918	0	1	0.726182
315	ENSG00000183569_SERHL2	0.018056	0.0512641	0	1	0.726182
316	ENSG00000116833_NR5A2	0.018196	0.0376065	0	1	0.726182
317	ENSG00000248890_HHIP-AS1	0.018418	0.0399648	0	1	0.726182
318	ENSG00000123091_RNF11	0.018423	0.00987649	0	1	0.726182
319	ENSG00000152672_CLEC4F	0.018423	0.0368234	0	1	0.726182
320	ENSG00000160072_ATAD3B	0.018594	0.0416848	0	1	0.726182
321	ENSG00000140798_ABCC12	0.01871	0.038665	0	1	0.726182
322	ENSG00000284191_MIR671	0.018737	0.0180198	0	1	0.726182
323	ENSG00000161203_AP2M1	0.018804	0.0128581	0	1	0.726182
324	ENSG00000141338_ABCA8	0.018812	0.0539937	1	1	0.726182
325	ENSG00000065325_GLP2R	0.018957	0.0412696	1	1	0.726182
326	ENSG00000204052_LRRC73	0.019037	0.0300751	0	1	0.726182
327	ENSG00000205186_FABP9	0.019184	0.040476	0	1	0.726182
328	ENSG00000188672_RHCE	0.019192	0.036118	1	1	0.726182
331	ENSG00000197841_ZNF181	0.019478	0.0414103	0	1	0.726182
332	ENSG00000186952_TMEM232	0.019509	0.0397713	0	1	0.726182
333	ENSG00000219607_PPP1R3G	0.019657	0.0235825	0	1	0.726182
334	ENSG00000165462_PHOX2A	0.019669	0.0352745	0	1	0.726182
335	ENSG00000153714_LURAP1L	0.019802	0.0410219	0	1	0.726182
337	ENSG00000083857_FAT1	0.020101	0.0441991	0	1	0.726182
338	ENSG00000189334_S100A14	0.020152	0.0192142	0	1	0.726182
339	ENSG00000109220_CHIC2	0.020321	0.0351832	0	1	0.726182
340	ENSG00000181195_PENK	0.020351	0.0613761	0	1	0.726182
341	ENSG00000229950_TFAP2A-AS1	0.020398	0.0526717	0	1	0.726182
342	ENSG00000010361_FUZ	0.020458	0.0500725	0	1	0.726182
343	ENSG00000156469_MTERF3	0.020579	0.0504148	0	1	0.726182
344	ENSG00000158373_H2BC5	0.020627	0.0331087	0	1	0.726182
345	ENSG00000173611_SCAI	0.020657	0.0306458	0	1	0.726182
346	ENSG00000215695_RSC1A1	0.020945	0.033661	0	1	0.726182
347	ENSG00000151914_DST	0.02104	0.0502643	0	1	0.726182
348	ENSG00000035862_TIMP2	0.021196	0.0447724	0	1	0.726182
349	ENSG00000156006_NAT2	0.021425	0.0510146	1	1	0.726182
350	ENSG00000090263_MRPS33	0.021608	0.0500762	0	1	0.726182
351	ENSG00000188536_HBA2	0.021647	0.00631382	0	1	0.726182
352	ENSG00000174446_SNAPC5	0.021813	0.0251257	0	1	0.726182
353	ENSG00000106688_SLC1A1	0.021868	0.0484857	0	1	0.726182
356	ENSG00000162433_AK4	0.021937	0.0557194	0	1	0.726182
357	ENSG00000170374_SP7	0.021974	0.037878	0	1	0.726182
358	ENSG00000078579_FGF20	0.022199	0.0493463	0	1	0.726182
359	ENSG00000267060_PTGES3L	0.022245	0.0484751	0	1	0.726182
360	ENSG00000164332_UBLCP1	0.02239	0.0198986	0	1	0.726182
361	ENSG00000244482_LILRA6	0.022449	0.0518363	0	1	0.726182
363	ENSG00000153495_TEX29	0.022513	0.0160697	0	1	0.726182
364	ENSG00000164938_TP53INP1	0.022637	0.0372094	0	1	0.726182
365	ENSG00000150636_CCDC102B	0.022648	0.0537479	0	1	0.726182
366	ENSG00000128250_RFPL1	0.022706	0.0519006	0	1	0.726182
367	ENSG00000205810_KLRC3	0.022722	0.0315381	0	1	0.726182
369	ENSG00000174807_CD248	0.023034	0.0572649	0	1	0.726182
370	ENSG00000168394_TAP1	0.023141	0.0514837	0	1	0.726182
371	ENSG00000265491_RNF115	0.023179	0.0377082	0	1	0.726182
372	ENSG00000131686_CA6	0.023235	0.0555001	0	1	0.726182
373	ENSG00000226440_LAMA4-AS1	0.023321	0.0115907	0	1	0.726182
374	ENSG00000169393_ELSPBP1	0.023332	0.0600784	0	1	0.726182
375	ENSG00000090097_PCBP4	0.023334	0.0491854	0	1	0.726182
376	ENSG00000166796_LDHC	0.023381	0.047678	0	1	0.726182
377	ENSG00000240542_KRTAP9-1	0.023429	0.0241616	0	1	0.726182
378	ENSG00000258429_PDF	0.023647	0.0519051	0	1	0.726182
379	ENSG00000204949_FAM83A-AS1	0.023708	0.0230179	0	1	0.726182
380	ENSG00000171772_SYCE1	0.02387	0.0362221	0	1	0.726182
381	ENSG00000179397_CATSPERE	0.024084	0.0390908	0	1	0.726182
382	ENSG00000266036_SLC9A3R1-AS1	0.02415	0.00908704	0	1	0.726182
383	ENSG00000253972_MAL2-AS1	0.024235	0.0199358	0	1	0.726182
384	ENSG00000075073_TACR2	0.024295	0.0474515	0	1	0.726182
385	ENSG00000066279_ASPM	0.024329	0.0558647	0	1	0.726182
386	ENSG00000163596_ICA1L	0.024437	0.0466421	0	1	0.726182
387	ENSG00000064687_ABCA7	0.0245	0.0529108	0	1	0.726182
389	ENSG00000145592_RPL37	0.024862	0.0166727	0	1	0.726182
390	ENSG00000222014_RAB6C	0.024935	0.0457683	0	1	0.726182
391	ENSG00000183248_PRR36	0.02499	0.0484641	1	1	0.726182
392	ENSG00000148655_LRMDA	0.025093	0.0583171	0	1	0.726182
393	ENSG00000130377_ACSBG2	0.025231	0.0535562	0	1	0.726182
394	ENSG00000139835_GRTP1	0.02552	0.0614778	0	1	0.726182
395	ENSG00000234678_ELF3-AS1	0.025575	0.0616964	0	1	0.726182
396	ENSG00000100079_LGALS2	0.02577	0.0529593	0	1	0.726182
397	ENSG00000166863_TAC3	0.025791	0.0595743	0	1	0.726182
399	ENSG00000016602_CLCA4	0.025919	0.0634218	0	1	0.726182
400	ENSG00000117600_PLPPR4	0.026029	0.0556961	0	1	0.726182
401	ENSG00000125508_SRMS	0.026054	0.0575348	0	1	0.726182
402	ENSG00000121904_CSMD2	0.026095	0.0497884	1	1	0.726182
403	ENSG00000114547_ROPN1B	0.026124	0.0380136	0	1	0.726182
404	ENSG00000107821_KAZALD1	0.026204	0.0526884	0	1	0.726182
405	ENSG00000134538_SLCO1B1	0.026234	0.0590306	1	1	0.726182
406	ENSG00000204174_NPY4R	0.026294	0.0250028	0	1	0.726182
407	ENSG00000235590_GNAS-AS1	0.026494	0.0437506	0	1	0.726182
408	ENSG00000240661_BTNL12P	0.026502	0.0374105	0	1	0.726182
409	ENSG00000101194_SLC17A9	0.026539	0.0614262	0	1	0.726182
410	ENSG00000147697_GSDMC	0.026602	0.0658596	0	1	0.726182
411	ENSG00000174948_GPR149	0.026688	0.0497176	0	1	0.726182
412	ENSG00000260577_CDH3-AS1	0.026769	0.023698	0	1	0.726182
413	ENSG00000107951_MTPAP	0.02684	0.054502	0	1	0.726182
414	ENSG00000064787_BCAS1	0.02687	0.0544984	1	1	0.726182
415	ENSG00000177425_PAWR	0.026927	0.0697875	0	1	0.726182
416	ENSG00000237338_FTCD-AS1	0.026978	0.0556744	0	1	0.726182
419	ENSG00000163874_ZC3H12A	0.027216	0.0493006	0	1	0.726182
420	ENSG00000188243_COMMD6	0.027291	0.024573	0	1	0.726182
421	ENSG00000132801_ZSWIM3	0.027346	0.0540949	0	1	0.726182
422	ENSG00000174796_THAP6	0.027537	0.0640866	0	1	0.726182
423	ENSG00000105707_HPN	0.027556	0.041728	0	1	0.726182
424	ENSG00000121570_DPPA4	0.027619	0.0184075	0	1	0.726182
425	ENSG00000138794_CASP6	0.027646	0.0397165	0	1	0.726182
426	ENSG00000114013_CD86	0.027655	0.0221543	0	1	0.726182
427	ENSG00000120057_SFRP5	0.027662	0.050292	0	1	0.726182
428	ENSG00000120662_MTRF1	0.027719	0.0654769	0	1	0.726182
429	ENSG00000112053_SLC26A8	0.027792	0.0522482	0	1	0.726182
430	ENSG00000183160_TMEM119	0.027828	0.054731	0	1	0.726182
431	ENSG00000197312_DDI2	0.027832	0.0474273	0	1	0.726182
433	ENSG00000143341_HMCN1	0.027876	0.0547862	0	1	0.726182
435	ENSG00000188958_UTS2B	0.027925	0.0324867	0	1	0.726182
436	ENSG00000214946_TBC1D26	0.027926	0.00848879	0	1	0.726182
437	ENSG00000183386_FHL3	0.027967	0.0571329	0	1	0.726182
438	ENSG00000173546_CSPG4	0.028112	0.0558816	0	1	0.726182
439	ENSG00000139190_VAMP1	0.028234	0.0752594	0	1	0.726182
440	ENSG00000116030_SUMO1	0.028238	0.00776903	1	1	0.726182
441	ENSG00000214216_IQCJ	0.028325	0.0368747	0	1	0.726182
442	ENSG00000233002_TBC1D26-AS1	0.028333	0.00859147	0	1	0.726182
443	ENSG00000253267_DLGAP2-AS1	0.028477	0.0131712	0	1	0.726182
444	ENSG00000225465_RFPL1S	0.028493	0.0744804	0	1	0.726182
445	ENSG00000147586_MRPS28	0.028497	0.0614524	0	1	0.726182
446	ENSG00000156097_GPR61	0.028512	0.025908	1	1	0.726182
447	ENSG00000212128_TAS2R13	0.02852	0.0350723	0	1	0.726182
448	ENSG00000285480_H2BK1	0.028525	0.0423576	0	1	0.726182
449	ENSG00000171724_VAT1L	0.028579	0.0606596	1	1	0.726182
450	ENSG00000255408_PCDHA3	0.028768	0.0556157	0	1	0.726182
451	ENSG00000128342_LIF	0.028793	0.0343086	0	1	0.726182
452	ENSG00000107890_ANKRD26	0.028872	0.0553487	0	1	0.726182
453	ENSG00000229676_ZNF492	0.028889	0.0676085	0	1	0.726182
454	ENSG00000081087_OSTM1	0.028963	0.0676788	0	1	0.726182
455	ENSG00000072818_ACAP1	0.029022	0.0607183	0	1	0.726182
456	ENSG00000142347_MYO1F	0.029031	0.0619299	0	1	0.726182
457	ENSG00000125844_RRBP1	0.029111	0.0589241	1	1	0.726182
458	ENSG00000184724_KRTAP6-1	0.029281	0.0503353	0	1	0.726182
459	ENSG00000238018_SPTBN1-AS2	0.02932	0.0612217	0	1	0.726182
460	ENSG00000204872_NAT8B	0.029363	0.0694871	0	1	0.726182
461	ENSG00000189167_ZAR1L	0.029411	0.0350799	0	1	0.726182
462	ENSG00000124780_KCNK17	0.029428	0.0298795	1	1	0.726182
463	ENSG00000141401_IMPA2	0.02945	0.0588605	0	1	0.726182
464	ENSG00000263602_MIR3185	0.029555	0.0167716	0	1	0.726182
465	ENSG00000178053_MLF1	0.029704	0.0599756	0	1	0.726182
466	ENSG00000187240_DYNC2H1	0.029778	0.0107138	0	1	0.726182
467	ENSG00000152595_MEPE	0.029814	0.0484676	0	1	0.726182
468	ENSG00000147676_MAL2	0.029844	0.0278528	0	1	0.726182
470	ENSG00000185022_MAFF	0.030104	0.0232205	1	1	0.726182
471	ENSG00000164871_SPAG11B	0.03013	0.0294136	0	1	0.726182
472	ENSG00000111850_SMIM8	0.030151	0.0633891	0	1	0.726182
473	ENSG00000204193_TXNDC8	0.030208	0.0733832	0	1	0.726182
474	ENSG00000104497_SNX16	0.030327	0.0655096	0	1	0.726182
475	ENSG00000129667_RHBDF2	0.030329	0.0366387	0	1	0.726182
476	ENSG00000180806_HOXC9	0.030368	0.0510099	0	1	0.726182
477	ENSG00000213417_KRTAP2-4	0.03037	0.0687993	0	1	0.726182
478	ENSG00000120088_CRHR1	0.030377	0.0413247	0	1	0.726182
479	ENSG00000263715_LINC02210-CRHR1	0.030377	0.0413247	0	1	0.726182
480	ENSG00000138075_ABCG5	0.030427	0.0687147	1	1	0.726182
481	ENSG00000198961_PJA2	0.03061	0.067542	0	1	0.726182
482	ENSG00000135773_CAPN9	0.030645	0.0677005	0	1	0.726182
483	ENSG00000175354_PTPN2	0.030748	0.0575245	0	1	0.726182
484	ENSG00000168453_HR	0.030855	0.0757438	0	1	0.726182
485	ENSG00000224165_DNAJC27-AS1	0.031042	0.0219257	0	1	0.726182
486	ENSG00000187867_PALM3	0.031068	0.0672945	1	1	0.726182
487	ENSG00000110245_APOC3	0.031123	0.0309765	1	1	0.726182
488	ENSG00000253311_LINC01847	0.031201	0.0351067	0	1	0.726182
489	ENSG00000146378_TAAR2	0.031274	0.0682508	0	1	0.726182
490	ENSG00000157654_PALM2AKAP2	0.031338	0.060493	0	1	0.726182
491	ENSG00000146350_TBC1D32	0.031428	0.0638624	0	1	0.726182
492	ENSG00000174326_SLC16A11	0.031466	0.0662609	0	1	0.726182
494	ENSG00000134184_GSTM1	0.031566	0.0195129	1	1	0.726182
495	ENSG00000171806_METTL18	0.031579	0.0479365	0	1	0.726182
496	ENSG00000131238_PPT1	0.031584	0.0653178	0	1	0.726182
497	ENSG00000204381_LAYN	0.031622	0.0663378	0	1	0.726182
498	ENSG00000132600_PRMT7	0.031737	0.0628233	0	1	0.726182
499	ENSG00000221803_SNORD23	0.031797	0.0242875	0	1	0.726182
500	ENSG00000145901_TNIP1	0.031974	0.0685576	1	1	0.726182
501	ENSG00000145879_SPINK7	0.032087	0.0426786	0	1	0.726182
502	ENSG00000145545_SRD5A1	0.032194	0.0364478	0	1	0.726182
503	ENSG00000173930_SLCO4C1	0.032208	0.0595606	0	1	0.726182
504	ENSG00000284459_MIR24-1	0.03231	0.0154276	0	1	0.726182
505	ENSG00000207617_MIR3074	0.032313	0.0152948	0	1	0.726182
506	ENSG00000132207_SLX1A	0.032378	0.0540117	0	1	0.726182
508	ENSG00000175573_C11orf68	0.032666	0.0384116	0	1	0.726182
509	ENSG00000180347_ITPRID1	0.032688	0.0684051	0	1	0.726182
510	ENSG00000185896_LAMP1	0.032807	0.0435328	0	1	0.726182
511	ENSG00000245281_ASAH1-AS1	0.032981	0.0188422	0	1	0.726182
512	ENSG00000169509_CRCT1	0.033169	0.0690688	0	1	0.726182
513	ENSG00000212724_KRTAP2-3	0.033227	0.0796867	0	1	0.726182
514	ENSG00000174177_CTU2	0.033233	0.0612361	0	1	0.726182
515	ENSG00000198542_ITGBL1	0.033385	0.0667222	0	1	0.726182
516	ENSG00000173641_HSPB7	0.033433	0.0448145	0	1	0.726182
517	ENSG00000182183_SHISAL2A	0.033539	0.0567228	0	1	0.726182
518	ENSG00000283678_MIR6830	0.033639	0.00337729	0	1	0.726182
519	ENSG00000166192_SENP8	0.033698	0.0173911	0	1	0.726182
520	ENSG00000227646_STEAP2-AS1	0.033703	0.0405172	0	1	0.726182
521	ENSG00000137812_KNL1	0.033785	0.0597631	0	1	0.726182
522	ENSG00000185662_SMIM23	0.033836	0.073112	0	1	0.726182
523	ENSG00000083312_TNPO1	0.033977	0.0525722	1	1	0.726182
524	ENSG00000111247_RAD51AP1	0.034073	0.0565957	0	1	0.726182
525	ENSG00000055070_SZRD1	0.034174	0.0304033	0	1	0.726182
526	ENSG00000155755_TMEM237	0.0343	0.0533812	0	1	0.726182
528	ENSG00000120053_GOT1	0.034499	0.0486929	0	1	0.726182
529	ENSG00000116005_PCYOX1	0.034548	0.0675301	0	1	0.726182
530	ENSG00000164647_STEAP1	0.034557	0.0448619	0	1	0.726182
531	ENSG00000164823_OSGIN2	0.034635	0.0668077	0	1	0.726182
532	ENSG00000170290_SLN	0.034731	0.0124807	0	1	0.726182
533	ENSG00000171401_KRT13	0.034917	0.0617713	0	1	0.726182
534	ENSG00000198189_HSD17B11	0.035125	0.0376879	0	1	0.726182
535	ENSG00000174450_GOLGA6L2	0.035136	0.0492897	0	1	0.726182
536	ENSG00000131507_NDFIP1	0.035192	0.0511507	0	1	0.726182
537	ENSG00000284256_MIR5004	0.035206	0.00566589	0	1	0.726182
538	ENSG00000264014_MIR4253	0.03524	0.00568983	0	1	0.726182
539	ENSG00000204882_GPR20	0.035241	0.0660803	0	1	0.726182
541	ENSG00000188086_PRSS45P	0.035621	0.058426	0	1	0.726182
543	ENSG00000120215_MLANA	0.03564	0.0205838	0	1	0.726182
544	ENSG00000178363_CALML3	0.035748	0.059407	0	1	0.726182
545	ENSG00000146856_AGBL3	0.035821	0.0598904	0	1	0.726182
546	ENSG00000125999_BPIFB1	0.035822	0.0763988	0	1	0.726182
547	ENSG00000173269_MMRN2	0.03587	0.0699395	0	1	0.726182
548	ENSG00000184293_CLECL1P	0.035918	0.0203791	0	1	0.726182
549	ENSG00000128567_PODXL	0.035971	0.0424133	0	1	0.726182
550	ENSG00000128045_RASL11B	0.035988	0.0505481	0	1	0.726182
551	ENSG00000116791_CRYZ	0.035994	0.0749082	0	1	0.726182
552	ENSG00000168903_BTNL3	0.035998	0.0502947	0	1	0.726182
553	ENSG00000130653_PNPLA7	0.03626	0.0719548	0	1	0.726182
554	ENSG00000100347_SAMM50	0.036318	0.0634005	0	1	0.726182
555	ENSG00000197410_DCHS2	0.036473	0.0508486	0	1	0.726182
556	ENSG00000175262_C1orf127	0.036552	0.0544668	0	1	0.726182
557	ENSG00000154813_DPH3	0.036574	0.0182658	0	1	0.726182
558	ENSG00000079101_CLUL1	0.036679	0.0577869	0	1	0.726182
559	ENSG00000272414_FAM47E-STBD1	0.036685	0.0735473	0	1	0.726182
560	ENSG00000112137_PHACTR1	0.036706	0.0520354	0	1	0.726182
561	ENSG00000101306_MYLK2	0.036746	0.0741794	0	1	0.726182
562	ENSG00000166960_CCDC178	0.03681	0.0657006	0	1	0.726182
563	ENSG00000108242_CYP2C18	0.036891	0.0733059	0	1	0.726182
564	ENSG00000108061_SHOC2	0.036892	0.0482335	0	1	0.726182
565	ENSG00000257704_INAFM1	0.036991	0.0623677	0	1	0.726182
566	ENSG00000175548_ALG10B	0.037006	0.0762675	0	1	0.726182
567	ENSG00000215912_TTC34	0.037016	0.0701055	1	1	0.726182
568	ENSG00000205488_CALML3-AS1	0.037129	0.0546712	0	1	0.726182
570	ENSG00000163519_TRAT1	0.037355	0.0697692	0	1	0.726182
571	ENSG00000181513_ACBD4	0.037413	0.0634573	0	1	0.726182
572	ENSG00000169991_IFFO2	0.037509	0.0631922	0	1	0.726182
573	ENSG00000155846_PPARGC1B	0.037563	0.07675	0	1	0.726182
574	ENSG00000100385_IL2RB	0.037572	0.0567596	0	1	0.726182
575	ENSG00000198271_KRTAP4-5	0.037617	0.0698726	0	1	0.726182
576	ENSG00000151360_ALLC	0.037649	0.0753554	0	1	0.726182
577	ENSG00000023839_ABCC2	0.037655	0.0714186	0	1	0.726182
578	ENSG00000238020_HTR3E-AS1	0.037712	0.0248721	0	1	0.726182
579	ENSG00000230453_ANKRD18B	0.037772	0.0816232	0	1	0.726182
580	ENSG00000213626_LBH	0.03799	0.041807	0	1	0.726182
581	ENSG00000147570_DNAJC5B	0.038015	0.0523264	0	1	0.726182
582	ENSG00000203730_TEDDM1	0.038048	0.0428236	0	1	0.726182
583	ENSG00000092208_GEMIN2	0.038215	0.0414292	0	1	0.726182
584	ENSG00000182459_TEX19	0.0383	0.0498985	0	1	0.726182
585	ENSG00000203499_IQANK1	0.03843	0.0845565	0	1	0.726182
586	ENSG00000169344_UMOD	0.038521	0.0739452	0	1	0.726182
587	ENSG00000140326_CDAN1	0.038567	0.0751647	0	1	0.726182
588	ENSG00000215252_GOLGA8B	0.038568	0.075636	0	1	0.726182
589	ENSG00000171747_LGALS4	0.03875	0.0713614	0	1	0.726182
590	ENSG00000124251_TP53TG5	0.038818	0.0806154	0	1	0.726182
591	ENSG00000145247_OCIAD2	0.038953	0.049736	0	1	0.726182
592	ENSG00000185808_PIGP	0.039117	0.0608887	0	1	0.726182
594	ENSG00000145936_KCNMB1	0.039161	0.0755154	0	1	0.726182
595	ENSG00000185332_TMEM105	0.039161	0.0256627	0	1	0.726182
598	ENSG00000233308_OSTN-AS1	0.039566	0.0236059	0	1	0.726182
599	ENSG00000176945_MUC20	0.039621	0.0600661	0	1	0.726182
600	ENSG00000134539_KLRD1	0.039645	0.0238232	0	1	0.726182
601	ENSG00000189157_FAM47E	0.039664	0.0779835	0	1	0.726182
602	ENSG00000144867_SRPRB	0.039666	0.0621581	0	1	0.726182
603	ENSG00000058453_CROCC	0.039747	0.0748956	0	1	0.726182
604	ENSG00000099246_RAB18	0.039961	0.0652775	0	1	0.726182
605	ENSG00000183090_FREM3	0.039981	0.0847911	0	1	0.726182
606	ENSG00000167862_MRPL58	0.039989	0.0754091	0	1	0.726182
607	ENSG00000002933_TMEM176A	0.040225	0.0746515	0	1	0.726182
608	ENSG00000250302_LINC01618	0.040541	0.0528647	0	1	0.726182
609	ENSG00000169006_NTSR2	0.040626	0.0759226	0	1	0.726182
610	ENSG00000172345_STARD5	0.040994	0.0605029	0	1	0.726182
611	ENSG00000178287_SPAG11A	0.041069	0.0298244	0	1	0.726182
612	ENSG00000243910_TUBA4B	0.041188	0.0108883	0	1	0.726182
613	ENSG00000143079_CTTNBP2NL	0.041264	0.0688638	0	1	0.726182
614	ENSG00000124562_SNRPC	0.041295	0.0295467	1	1	0.726182
615	ENSG00000213928_IRF9	0.041348	0.052773	0	1	0.726182
616	ENSG00000213185_FAM24B	0.041366	0.01635	1	1	0.726182
617	ENSG00000275663_H4C7	0.041374	0.0245305	0	1	0.726182
618	ENSG00000002834_LASP1	0.041414	0.0348173	1	1	0.726182
620	ENSG00000153165_RGPD3	0.041466	0.0738988	0	1	0.726182
621	ENSG00000164587_RPS14	0.041482	0.0175908	0	1	0.726182
622	ENSG00000092850_TEKT2	0.04158	0.0783557	0	1	0.726182
623	ENSG00000135052_GOLM1	0.041611	0.0851683	0	1	0.726182
624	ENSG00000204887_KRTAP1-4	0.041654	0.0511834	0	1	0.726182
625	ENSG00000239839_DEFA3	0.041663	0.012801	0	1	0.726182
626	ENSG00000138303_ASCC1	0.041743	0.0834024	0	1	0.726182
627	ENSG00000111450_STX2	0.041755	0.074056	0	1	0.726182
628	ENSG00000237651_C2orf74	0.041838	0.0411823	0	1	0.726182
629	ENSG00000142669_SH3BGRL3	0.041863	0.0302458	0	1	0.726182
630	ENSG00000137218_FRS3	0.0419	0.0725166	0	1	0.726182
631	ENSG00000116996_ZP4	0.042001	0.0883829	0	1	0.726182
632	ENSG00000163689_CFAP20DC	0.042062	0.0691786	0	1	0.726182
633	ENSG00000134198_TSPAN2	0.04224	0.0746125	0	1	0.726182
634	ENSG00000189056_RELN	0.042266	0.0762598	1	1	0.726182
635	ENSG00000141748_ARL5C	0.042313	0.0751949	0	1	0.726182
636	ENSG00000179407_DNAJB8	0.042323	0.0664232	0	1	0.726182
637	ENSG00000204070_SYS1	0.042399	0.0870821	0	1	0.726182
638	ENSG00000163864_NMNAT3	0.04251	0.0639286	0	1	0.726182
640	ENSG00000164794_KCNV1	0.0426	0.0528221	0	1	0.726182
642	ENSG00000099622_CIRBP	0.043088	0.0464207	0	1	0.726182
644	ENSG00000197140_ADAM32	0.043341	0.0631715	0	1	0.726182
645	ENSG00000163430_FSTL1	0.043352	0.0573004	0	1	0.726182
646	ENSG00000236546_MYCL-AS1	0.043397	0.0266881	0	1	0.726182
647	ENSG00000145244_CORIN	0.043419	0.0746658	0	1	0.726182
648	ENSG00000137203_TFAP2A	0.043568	0.0759894	0	1	0.726182
649	ENSG00000212710_CTAGE1	0.0436	0.0566595	1	1	0.726182
650	ENSG00000148362_PAXX	0.043675	0.0672888	0	1	0.726182
651	ENSG00000188778_ADRB3	0.043716	0.0673391	0	1	0.726182
652	ENSG00000270751_FBXW7-AS1	0.043924	0.00662078	0	1	0.726182
653	ENSG00000131203_IDO1	0.043924	0.0694408	0	1	0.726182
654	ENSG00000198920_KIAA0753	0.044115	0.0807686	1	1	0.726182
655	ENSG00000204538_PSORS1C2	0.044226	0.0469624	1	1	0.726182
657	ENSG00000196214_ZNF766	0.044266	0.0398107	0	1	0.726182
659	ENSG00000260083_MIR762HG	0.044576	0.0513822	0	1	0.726182
660	ENSG00000189139_FSCB	0.044677	0.0718829	0	1	0.726182
661	ENSG00000090857_PDPR	0.044695	0.0817357	0	1	0.726182
662	ENSG00000119723_COQ6	0.044731	0.0806907	0	1	0.726182
663	ENSG00000131187_F12	0.044753	0.0724055	0	1	0.726182
664	ENSG00000181826_RELL1	0.045125	0.0839923	0	1	0.726182
665	ENSG00000115839_RAB3GAP1	0.045127	0.0850912	1	1	0.726182
666	ENSG00000144642_RBMS3	0.045158	0.079539	0	1	0.726182
667	ENSG00000283856_MIR7703	0.04524	0.00989227	0	1	0.726182
668	ENSG00000171790_SLFNL1	0.045323	0.0857769	0	1	0.726182
669	ENSG00000182521_TBPL2	0.045379	0.0465718	0	1	0.726182
670	ENSG00000240065_PSMB9	0.045381	0.0857054	0	1	0.726182
671	ENSG00000118308_IRAG2	0.045416	0.0863054	0	1	0.726182
672	ENSG00000258458_OXA1L-DT	0.045452	0.0163592	0	1	0.726182
673	ENSG00000167755_KLK6	0.045462	0.0758367	0	1	0.726182
674	ENSG00000250479_CHCHD10	0.04547	0.086869	0	1	0.726182
675	ENSG00000142065_ZFP14	0.045598	0.0775584	0	1	0.726182
676	ENSG00000171517_LPAR3	0.045667	0.0705208	0	1	0.726182
677	ENSG00000182687_GALR2	0.045742	0.0839252	0	1	0.726182
678	ENSG00000184451_CCR10	0.045889	0.0855817	0	1	0.726182
679	ENSG00000142677_IL22RA1	0.04597	0.0936483	0	1	0.726182
680	ENSG00000166342_NETO1	0.046033	0.0871012	0	1	0.726182
681	ENSG00000031698_SARS1	0.046335	0.103191	1	1	0.726182
682	ENSG00000237410_NRXN2-AS1	0.046335	0.0689685	0	1	0.726182
683	ENSG00000243489_KRTAP10-11	0.046396	0.0900137	0	1	0.726182
684	ENSG00000205439_KRTAP12-3	0.04644	0.0148978	0	1	0.726182
685	ENSG00000157211_CDCP2	0.046478	0.0691934	0	1	0.726182
686	ENSG00000097021_ACOT7	0.046665	0.0469206	0	1	0.726182
687	ENSG00000198887_SMC5	0.046708	0.0917063	0	1	0.726182
688	ENSG00000229637_PRAC2	0.046754	0.077297	0	1	0.726182
689	ENSG00000204524_ZNF805	0.046778	0.0851722	0	1	0.726182
690	ENSG00000179057_IGSF22	0.046866	0.0839907	0	1	0.726182
691	ENSG00000243709_LEFTY1	0.046896	0.0818574	0	1	0.726182
692	ENSG00000140450_ARRDC4	0.046929	0.0846821	0	1	0.726182
693	ENSG00000152270_PDE3B	0.047056	0.0834777	0	1	0.726182
694	ENSG00000114841_DNAH1	0.04709	0.0811445	1	1	0.726182
695	ENSG00000206072_SERPINB11	0.047154	0.0797811	0	1	0.726182
696	ENSG00000115738_ID2	0.047287	0.0400933	0	1	0.726182
697	ENSG00000126790_L3HYPDH	0.047342	0.0874795	0	1	0.726182
698	ENSG00000196361_ELAVL3	0.047508	0.0606113	0	1	0.726182
699	ENSG00000206069_LHFPL7	0.047613	0.0656343	0	1	0.726182
700	ENSG00000259430_CERS3-AS1	0.047768	0.0146363	0	1	0.726182
701	ENSG00000133665_DYDC2	0.048088	0.051982	0	1	0.726182
702	ENSG00000248099_INSL3	0.048214	0.0693749	0	1	0.726182
703	ENSG00000011332_DPF1	0.04829	0.0519045	0	1	0.726182
704	ENSG00000170264_FAM161A	0.048376	0.091613	0	1	0.726182
705	ENSG00000133742_CA1	0.048616	0.102367	0	1	0.726182
706	ENSG00000104808_DHDH	0.048633	0.0859738	0	1	0.726182
707	ENSG00000124089_MC3R	0.048665	0.0845999	0	1	0.726182
708	ENSG00000178372_CALML5	0.048762	0.0538154	0	1	0.726182
709	ENSG00000149196_HIKESHI	0.048765	0.0563679	0	1	0.726182
711	ENSG00000157869_RAB28	0.048915	0.0372994	0	1	0.726182
712	ENSG00000234478_ACBD3-AS1	0.049021	0.0437864	0	1	0.726182
713	ENSG00000172986_GXYLT2	0.04911	0.0910081	0	1	0.726182
714	ENSG00000173137_ADCK5	0.049176	0.067185	0	1	0.726182
715	ENSG00000106588_PSMA2	0.049223	0.0230285	1	1	0.726182
716	ENSG00000105221_AKT2	0.049241	0.0679602	0	1	0.726182
717	ENSG00000196407_THEM5	0.049242	0.0658488	0	1	0.726182
718	ENSG00000120162_MOB3B	0.049277	0.0902784	0	1	0.726182
719	ENSG00000167637_ZNF283	0.049406	0.100238	0	1	0.726182
720	ENSG00000088256_GNA11	0.049591	0.036177	0	1	0.726182
721	ENSG00000108528_SLC25A11	0.049668	0.0484134	0	1	0.726182
723	ENSG00000204387_SNHG32	0.049737	0.0212953	0	1	0.726182
724	ENSG00000100362_PVALB	0.049803	0.0579002	0	1	0.726182
725	ENSG00000150681_RGS18	0.049873	0.0635742	0	1	0.726182
727	ENSG00000160318_CLDND2	0.050149	0.104939	0	1	0.726182
729	ENSG00000185888_PRSS38	0.050183	0.07234	0	1	0.726182
730	ENSG00000176393_RNPEP	0.050225	0.092898	0	1	0.726182
732	ENSG00000105671_DDX49	0.050508	0.0834081	0	1	0.726182
733	ENSG00000010932_FMO1	0.050561	0.0858848	0	1	0.726182
734	ENSG00000133027_PEMT	0.050566	0.0592279	1	1	0.726182
735	ENSG00000109103_UNC119	0.0506	0.0759241	0	1	0.726182
736	ENSG00000152766_ANKRD22	0.050686	0.0982224	0	1	0.726182
737	ENSG00000244355_LY6G6D	0.050773	0.0404138	0	1	0.726182
739	ENSG00000164821_DEFA4	0.051098	0.0141449	0	1	0.726182
740	ENSG00000182180_MRPS16	0.051147	0.103019	0	1	0.726182
741	ENSG00000205571_SMN2	0.051266	0.0160227	0	1	0.726182
742	ENSG00000163206_SMCP	0.051394	0.0102143	0	1	0.726182
743	ENSG00000182177_ASB18	0.051401	0.0928818	0	1	0.726182
744	ENSG00000196943_NOP9	0.05146	0.0816322	0	1	0.726182
745	ENSG00000174938_SEZ6L2	0.051484	0.0902648	0	1	0.726182
746	ENSG00000198258_UBL5	0.051527	0.0245796	0	1	0.726182
747	ENSG00000130479_MAP1S	0.051538	0.0916923	0	1	0.726182
748	ENSG00000156508_EEF1A1	0.051673	0.0861294	0	1	0.726182
749	ENSG00000197580_BCO2	0.051704	0.089218	0	1	0.726182
750	ENSG00000067182_TNFRSF1A	0.051832	0.0869077	0	1	0.726182
751	ENSG00000166847_DCTN5	0.051858	0.0397115	0	1	0.726182
752	ENSG00000183891_TTC32	0.051968	0.0827212	0	1	0.726182
753	ENSG00000196470_SIAH1	0.051991	0.0568014	0	1	0.726182
754	ENSG00000185962_LCE3A	0.052132	0.00713301	0	1	0.726182
755	ENSG00000122678_POLM	0.052133	0.0865609	0	1	0.726182
756	ENSG00000214943_GPR33	0.052147	0.0983904	0	1	0.726182
757	ENSG00000111615_KRR1	0.052169	0.084954	0	1	0.726182
758	ENSG00000136122_BORA	0.052234	0.0918248	0	1	0.726182
759	ENSG00000146909_NOM1	0.052252	0.0984772	0	1	0.726182
760	ENSG00000250900_TRIM7-AS1	0.052267	0.0750874	0	1	0.726182
761	ENSG00000151948_GLT1D1	0.052399	0.0749915	0	1	0.726182
762	ENSG00000158315_RHBDL2	0.052418	0.0853533	0	1	0.726182
763	ENSG00000174899_SLC66A1L	0.052419	0.0252663	0	1	0.726182
764	ENSG00000253187_HOXA10-AS	0.05243	0.0244164	0	1	0.726182
765	ENSG00000081307_UBA5	0.052461	0.0990847	0	1	0.726182
766	ENSG00000178104_PDE4DIP	0.052554	0.100624	0	1	0.726182
767	ENSG00000244754_N4BP2L2	0.052618	0.0860088	1	1	0.726182
768	ENSG00000166923_GREM1	0.052622	0.0425206	0	1	0.726182
769	ENSG00000170959_DCDC1	0.052656	0.0920526	0	1	0.726182
770	ENSG00000205659_LIN52	0.052659	0.0434291	0	1	0.726182
771	ENSG00000116874_WARS2	0.052852	0.080171	0	1	0.726182
772	ENSG00000165449_SLC16A9	0.052921	0.101445	0	1	0.726182
773	ENSG00000142552_RCN3	0.052992	0.0896704	1	1	0.726182
774	ENSG00000132274_TRIM22	0.05302	0.0711456	0	1	0.726182
775	ENSG00000258279_LINC00592	0.05304	0.0987114	1	1	0.726182
776	ENSG00000154920_EME1	0.053065	0.0923382	0	1	0.726182
777	ENSG00000120526_NUDCD1	0.053242	0.0982477	0	1	0.726182
778	ENSG00000138604_GLCE	0.053272	0.0865809	0	1	0.726182
780	ENSG00000242852_ZNF709	0.053339	0.0541204	0	1	0.726182
781	ENSG00000257495_KRT73-AS1	0.053342	0.0837394	0	1	0.726182
782	ENSG00000213648_SULT1A4	0.053389	0.0240959	0	1	0.726182
783	ENSG00000130045_NXNL2	0.053405	0.0955677	0	1	0.726182
784	ENSG00000138792_ENPEP	0.053415	0.0894043	0	1	0.726182
785	ENSG00000167523_SPATA33	0.053435	0.0970683	0	1	0.726182
786	ENSG00000172179_PRL	0.053439	0.0524351	0	1	0.726182
787	ENSG00000117143_UAP1	0.053884	0.0936251	0	1	0.726182
788	ENSG00000136147_PHF11	0.053986	0.0764675	1	1	0.726182
789	ENSG00000153250_RBMS1	0.054074	0.0655158	1	1	0.726182
790	ENSG00000213927_CCL27	0.054079	0.0465691	0	1	0.726182
791	ENSG00000066135_KDM4A	0.054082	0.0932821	0	1	0.726182
792	ENSG00000224903_RNF32-AS1	0.054101	0.057247	0	1	0.726182
793	ENSG00000188906_LRRK2	0.054128	0.0972672	1	1	0.726182
794	ENSG00000124641_MED20	0.054147	0.0486309	0	1	0.726182
795	ENSG00000169129_AFAP1L2	0.054512	0.0836733	0	1	0.726182
796	ENSG00000112039_FANCE	0.05453	0.107128	0	1	0.726182
797	ENSG00000167767_KRT80	0.054566	0.098387	0	1	0.726182
798	ENSG00000244094_SPRR2F	0.054665	0.010744	0	1	0.726182
799	ENSG00000220848_RPS18P9	0.054709	0.0685229	0	1	0.726182
800	ENSG00000156127_BATF	0.054773	0.0232309	1	1	0.726182
801	ENSG00000187105_HEATR4	0.054783	0.0945947	0	1	0.726182
802	ENSG00000082126_MPP4	0.054834	0.0935419	0	1	0.726182
803	ENSG00000102554_KLF5	0.054836	0.0788056	0	1	0.726182
804	ENSG00000152315_KCNK13	0.054896	0.0970812	0	1	0.726182
805	ENSG00000108064_TFAM	0.054912	0.0304512	0	1	0.726182
806	ENSG00000135253_KCP	0.054946	0.0932076	0	1	0.726182
807	ENSG00000175336_APOF	0.054954	0.0420641	0	1	0.726182
808	ENSG00000177688_SUMO4	0.055009	0.0164731	0	1	0.726182
810	ENSG00000274621_MIR6867	0.055222	0.00808811	0	1	0.726182
811	ENSG00000153563_CD8A	0.05524	0.0822386	0	1	0.726182
812	ENSG00000170653_ATF7	0.055338	0.069802	0	1	0.726182
813	ENSG00000159251_ACTC1	0.055369	0.0182633	0	1	0.726182
814	ENSG00000223537_ZBTB24-DT	0.055387	0.0919165	0	1	0.726182
815	ENSG00000107854_TNKS2	0.055398	0.0980666	1	1	0.726182
817	ENSG00000237786_GFOD1-AS1	0.055487	0.069108	0	1	0.726182
818	ENSG00000212901_KRTAP3-1	0.055493	0.0527604	0	1	0.726182
819	ENSG00000085719_CPNE3	0.055606	0.0913502	0	1	0.726182
820	ENSG00000155657_TTN	0.055607	0.0617172	0	1	0.726182
821	ENSG00000131188_PRR7	0.055774	0.0460527	0	1	0.726182
822	ENSG00000244219_TMEM225B	0.056065	0.050846	0	1	0.726182
823	ENSG00000213463_SYNJ2BP	0.056246	0.0616598	1	1	0.726182
824	ENSG00000255837_TAS2R20	0.056289	0.0493995	0	1	0.726182
825	ENSG00000250007_GJD2-DT	0.056363	0.0194523	0	1	0.726182
826	ENSG00000215712_TMEM242	0.056444	0.104563	0	1	0.726182
827	ENSG00000144579_CTDSP1	0.056654	0.0697141	1	1	0.726182
828	ENSG00000146109_ABT1	0.056673	0.0875256	0	1	0.726182
829	ENSG00000172340_SUCLG2	0.05668	0.0899681	0	1	0.726182
830	ENSG00000198873_GRK5	0.056721	0.0982504	0	1	0.726182
831	ENSG00000116857_TMEM9	0.056871	0.0430794	0	1	0.726182
832	ENSG00000231226_TRIM31-AS1	0.056873	0.0806312	1	1	0.726182
833	ENSG00000211455_STK38L	0.057063	0.0483248	0	1	0.726182
834	ENSG00000125409_TEKT3	0.05709	0.0967307	0	1	0.726182
835	ENSG00000198805_PNP	0.0572	0.0878513	0	1	0.726182
836	ENSG00000166930_MS4A5	0.057201	0.104523	0	1	0.726182
837	ENSG00000223601_EBLN1	0.057207	0.0712974	0	1	0.726182
838	ENSG00000205133_TRIQK	0.057267	0.0285773	0	1	0.726182
839	ENSG00000176731_RBIS	0.057316	0.0531346	0	1	0.726182
840	ENSG00000171135_JAGN1	0.057413	0.0893351	0	1	0.726182
841	ENSG00000162639_HENMT1	0.057689	0.0693965	0	1	0.726182
842	ENSG00000197124_ZNF682	0.057762	0.0621544	0	1	0.726182
844	ENSG00000160796_NBEAL2	0.057865	0.0989103	0	1	0.726182
845	ENSG00000154721_JAM2	0.058016	0.101722	0	1	0.726182
846	ENSG00000189433_GJB4	0.05805	0.10319	0	1	0.726182
847	ENSG00000157119_KLHL40	0.058186	0.105207	0	1	0.726182
848	ENSG00000180376_CCDC66	0.058317	0.0697194	0	1	0.726182
849	ENSG00000198445_CCT8L2	0.058353	0.104511	0	1	0.726182
850	ENSG00000106459_NRF1	0.058406	0.0436793	0	1	0.726182
851	ENSG00000172238_ATOH1	0.058502	0.0853323	0	1	0.726182
852	ENSG00000267281_ATF7-NPFF	0.05854	0.0760068	0	1	0.726182
854	ENSG00000162971_TYW5	0.058651	0.0619468	0	1	0.726182
855	ENSG00000144741_SLC25A26	0.058732	0.100138	0	1	0.726182
856	ENSG00000164258_NDUFS4	0.05874	0.0664238	0	1	0.726182
857	ENSG00000180616_SSTR2	0.058881	0.0574983	0	1	0.726182
858	ENSG00000143107_FNDC7	0.058899	0.100067	0	1	0.726182
859	ENSG00000228594_FNDC10	0.058944	0.0553143	0	1	0.726182
860	ENSG00000204869_IGFL4	0.059101	0.0719279	0	1	0.726182
861	ENSG00000213638_ADAT3	0.059118	0.0924897	0	1	0.726182
862	ENSG00000254772_EEF1G	0.05913	0.0788284	0	1	0.726182
863	ENSG00000103460_TOX3	0.059134	0.0899693	0	1	0.726182
864	ENSG00000137404_NRM	0.059165	0.0825978	0	1	0.726182
865	ENSG00000167105_TMEM92	0.059178	0.0174362	0	1	0.726182
866	ENSG00000104343_UBE2W	0.059203	0.122231	0	1	0.726182
867	ENSG00000250641_LY6G6F-LY6G6D	0.059234	0.099696	0	1	0.726182
868	ENSG00000115275_MOGS	0.059266	0.101387	0	1	0.726182
869	ENSG00000128254_YWHAH-AS1	0.059271	0.0160099	0	1	0.726182
870	ENSG00000133401_PDZD2	0.059386	0.104422	0	1	0.726182
872	ENSG00000152582_SPEF2	0.059541	0.0991627	0	1	0.726182
873	ENSG00000137673_MMP7	0.059729	0.0774957	0	1	0.726182
874	ENSG00000198833_UBE2J1	0.059954	0.0580471	0	1	0.726182
875	ENSG00000162910_MRPL55	0.059957	0.0855566	0	1	0.726182
876	ENSG00000154358_OBSCN	0.059962	0.0983386	0	1	0.726182
878	ENSG00000141429_GALNT1	0.060049	0.0765437	0	1	0.726182
879	ENSG00000242247_ARFGAP3	0.060106	0.108322	0	1	0.726182
880	ENSG00000233816_IFNA13	0.060189	0.0726227	0	1	0.726182
881	ENSG00000139719_VPS33A	0.060403	0.0956455	0	1	0.726182
882	ENSG00000185177_ZNF479	0.060404	0.113132	0	1	0.726182
883	ENSG00000198440_ZNF583	0.060472	0.042102	0	1	0.726182
884	ENSG00000185164_NOMO2	0.060483	0.0993654	0	1	0.726182
885	ENSG00000241735_FABP5P3	0.0606	0.0338409	0	1	0.726182
886	ENSG00000204851_PNMA8B	0.060617	0.0735953	0	1	0.726182
887	ENSG00000212722_KRTAP4-9	0.06069	0.0784355	0	1	0.726182
888	ENSG00000101438_SLC32A1	0.060706	0.107097	0	1	0.726182
889	ENSG00000164109_MAD2L1	0.060743	0.0551021	0	1	0.726182
890	ENSG00000172789_HOXC5	0.060908	0.0898394	0	1	0.726182
891	ENSG00000109851_DBX1	0.061218	0.104377	0	1	0.726182
893	ENSG00000174827_PDZK1	0.061387	0.0965034	0	1	0.726182
894	ENSG00000087191_PSMC5	0.061392	0.0604011	0	1	0.726182
895	ENSG00000174697_LEP	0.061611	0.0272388	0	1	0.726182
896	ENSG00000261235_HSD17B2-AS1	0.061675	0.0964252	0	1	0.726182
897	ENSG00000044459_CNTLN	0.061842	0.103919	0	1	0.726182
898	ENSG00000118526_TCF21	0.061882	0.116692	0	1	0.726182
899	ENSG00000084070_SMAP2	0.061914	0.107093	0	1	0.726182
900	ENSG00000147535_PLPP5	0.061984	0.0797004	0	1	0.726182
901	ENSG00000100764_PSMC1	0.062193	0.0580344	0	1	0.726182
902	ENSG00000174371_EXO1	0.062302	0.102797	0	1	0.726182
903	ENSG00000213599_SLX1A-SULT1A3	0.062344	0.104532	0	1	0.726182
904	ENSG00000160336_ZNF761	0.06239	0.0580177	0	1	0.726182
905	ENSG00000257599_OVCH1-AS1	0.062402	0.105633	0	1	0.726182
906	ENSG00000196159_FAT4	0.062673	0.100383	0	1	0.726182
907	ENSG00000260233_ZNRD2-DT	0.062709	0.036006	0	1	0.726182
909	ENSG00000180354_MTURN	0.062824	0.0499928	0	1	0.726182
910	ENSG00000003402_CFLAR	0.062966	0.0455867	0	1	0.726182
911	ENSG00000233087_RAB6D	0.063332	0.101459	0	1	0.726182
912	ENSG00000152133_GPATCH11	0.063362	0.0949041	0	1	0.726182
913	ENSG00000187223_LCE2D	0.063447	0.0742275	0	1	0.726182
914	ENSG00000187257_RSBN1L	0.063541	0.117503	0	1	0.726182
915	ENSG00000146416_AIG1	0.063584	0.0783455	0	1	0.726182
916	ENSG00000143006_DMRTB1	0.063698	0.0848946	0	1	0.726182
917	ENSG00000245848_CEBPA	0.063804	0.0800803	0	1	0.726182
918	ENSG00000230061_TRPM2-AS	0.063995	0.0941934	0	1	0.726182
919	ENSG00000196800_SPINK14	0.064012	0.0337617	0	1	0.726182
920	ENSG00000162897_FCAMR	0.064023	0.108613	0	1	0.726182
921	ENSG00000184786_DYNLT2	0.064058	0.108844	0	1	0.726182
922	ENSG00000244588_RAD21L1	0.064123	0.104701	0	1	0.726182
923	ENSG00000164935_DCSTAMP	0.064126	0.109138	0	1	0.726182
924	ENSG00000235106_BRD3OS	0.064182	0.00908058	0	1	0.726182
925	ENSG00000183662_TAFA1	0.064399	0.0451389	0	1	0.726182
926	ENSG00000198610_AKR1C4	0.06441	0.109729	1	1	0.726182
929	ENSG00000166275_BORCS7	0.064569	0.0679255	0	1	0.726182
930	ENSG00000163815_CLEC3B	0.064607	0.103214	0	1	0.726182
932	ENSG00000155975_VPS37A	0.064705	0.116372	0	1	0.726182
933	ENSG00000196860_TOMM20L	0.064772	0.0534166	0	1	0.726182
934	ENSG00000240373_SEC62-AS1	0.064799	0.0880908	0	1	0.726182
935	ENSG00000135362_PRR5L	0.064803	0.103033	0	1	0.726182
936	ENSG00000185619_PCGF3	0.065013	0.0496435	0	1	0.726182
937	ENSG00000188155_KRTAP10-6	0.065039	0.0982746	0	1	0.726182
938	ENSG00000131050_BPIFA2	0.065086	0.111024	0	1	0.726182
939	ENSG00000227070_EPS15-AS1	0.0651	0.0416274	0	1	0.726182
941	ENSG00000139053_PDE6H	0.06538	0.0391705	0	1	0.726182
942	ENSG00000187474_FPR3	0.065424	0.0434506	0	1	0.726182
943	ENSG00000153898_MCOLN2	0.065426	0.0988523	0	1	0.726182
944	ENSG00000233221_ARHGEF4-AS1	0.065511	0.00887264	0	1	0.726182
945	ENSG00000139687_RB1	0.065539	0.110368	0	1	0.726182
946	ENSG00000123136_DDX39A	0.065671	0.106376	0	1	0.726182
947	ENSG00000104518_GSDMD	0.065686	0.0735048	0	1	0.726182
948	ENSG00000090447_TFAP4	0.065856	0.0811756	0	1	0.726182
949	ENSG00000205864_KRTAP5-6	0.065938	0.115622	0	1	0.726182
950	ENSG00000156170_NDUFAF6	0.065945	0.117996	0	1	0.726182
951	ENSG00000166548_TK2	0.06604	0.0635214	0	1	0.726182
952	ENSG00000159182_PRAC1	0.066204	0.0599794	0	1	0.726182
953	ENSG00000106483_SFRP4	0.066373	0.114487	0	1	0.726182
954	ENSG00000276584_MIR6737	0.066405	0.0465854	0	1	0.726182
955	ENSG00000139780_METTL21C	0.066505	0.115205	0	1	0.726182
956	ENSG00000159455_LCE2B	0.066723	0.0265706	0	1	0.726182
957	ENSG00000253738_OTUD6B-AS1	0.066828	0.0288307	0	1	0.726182
958	ENSG00000087448_KLHL42	0.066839	0.0607355	0	1	0.726182
959	ENSG00000170122_FOXD4	0.066935	0.115022	0	1	0.726182
960	ENSG00000104381_GDAP1	0.067029	0.0830188	0	1	0.726182
961	ENSG00000197658_SLC22A24	0.067091	0.10629	0	1	0.726182
963	ENSG00000168589_DYNLRB2	0.067343	0.0653546	0	1	0.726182
964	ENSG00000147955_SIGMAR1	0.067395	0.108852	0	1	0.726182
965	ENSG00000131148_EMC8	0.067492	0.059417	0	1	0.726182
966	ENSG00000106258_CYP3A5	0.067599	0.114767	0	1	0.726182
968	ENSG00000124613_ZNF391	0.067609	0.0990161	0	1	0.726182
969	ENSG00000196247_ZNF107	0.067634	0.124024	0	1	0.726182
971	ENSG00000029363_BCLAF1	0.067703	0.110963	0	1	0.726182
972	ENSG00000230703_MYOM3-AS1	0.067751	0.102463	0	1	0.726182
973	ENSG00000226009_KCNIP2-AS1	0.067787	0.0420092	0	1	0.726182
974	ENSG00000205981_DNAJC19	0.067788	0.0451125	0	1	0.726182
975	ENSG00000278108_MIR6757	0.06788	0.0341696	0	1	0.726182
976	ENSG00000163956_LRPAP1	0.067906	0.113717	0	1	0.726182
977	ENSG00000108826_MRPL27	0.067908	0.0803529	0	1	0.726182
978	ENSG00000163440_PDCL2	0.067979	0.0666764	0	1	0.726182
979	ENSG00000235910_APOA1-AS	0.068127	0.0932773	1	1	0.726182
980	ENSG00000182704_TSKU	0.068221	0.109595	0	1	0.726182
981	ENSG00000275395_FCGBP	0.068271	0.107425	0	1	0.726182
982	ENSG00000164877_MICALL2	0.068273	0.114163	0	1	0.726182
983	ENSG00000164188_RANBP3L	0.068309	0.0993252	0	1	0.726182
984	ENSG00000259867_DYNLRB2-AS1	0.068351	0.0632514	0	1	0.726182
985	ENSG00000178922_HYI	0.068409	0.121159	0	1	0.726182
986	ENSG00000132286_TIMM10B	0.068412	0.0757345	0	1	0.726182
987	ENSG00000120327_PCDHB14	0.068447	0.10384	0	1	0.726182
988	ENSG00000145214_DGKQ	0.06858	0.11235	0	1	0.726182
989	ENSG00000186930_KRTAP6-2	0.068741	0.0814729	0	1	0.726182
990	ENSG00000079785_DDX1	0.068789	0.0967829	0	1	0.726182
991	ENSG00000125337_KIF25	0.068806	0.105738	0	1	0.726182
992	ENSG00000086696_HSD17B2	0.069051	0.106287	0	1	0.726182
993	ENSG00000145736_GTF2H2	0.069093	0.047641	0	1	0.726182
994	ENSG00000138028_CGREF1	0.069238	0.0856801	1	1	0.726182
995	ENSG00000230155_CEP250-AS1	0.069329	0.111774	0	1	0.726182
996	ENSG00000266921_ZNF230-DT	0.069355	0.0665193	0	1	0.726182
997	ENSG00000089053_ANAPC5	0.069384	0.114533	0	1	0.726182
998	ENSG00000291145_PPP5D1P	0.069422	0.0943825	1	1	0.726182
999	ENSG00000175564_UCP3	0.069434	0.11986	0	1	0.726182
1000	ENSG00000204967_PCDHA4	0.069491	0.102686	0	1	0.726182
1001	ENSG00000114455_HHLA2	0.069545	0.115582	0	1	0.726182
1002	ENSG00000119772_DNMT3A	0.069743	0.115178	0	1	0.726182
1003	ENSG00000205155_PSENEN	0.069753	0.0329569	0	1	0.726182
1004	ENSG00000168275_COA6	0.069762	0.0552538	0	1	0.726182
1005	ENSG00000197380_DACT3	0.069845	0.10005	0	1	0.726182
1006	ENSG00000169607_CKAP2L	0.06987	0.109747	0	1	0.726182
1007	ENSG00000167916_KRT24	0.069874	0.109032	0	1	0.726182
1008	ENSG00000146555_SDK1	0.069903	0.113113	1	1	0.726182
1009	ENSG00000121058_COIL	0.06994	0.0976713	0	1	0.726182
1010	ENSG00000122042_UBL3	0.069979	0.0318397	0	1	0.726182
1011	ENSG00000156787_TBC1D31	0.070321	0.111374	0	1	0.726182
1012	ENSG00000116852_KIF21B	0.070381	0.103339	0	1	0.726182
1013	ENSG00000127720_METTL25	0.070495	0.111881	0	1	0.726182
1014	ENSG00000196844_PATE2	0.070586	0.0363606	0	1	0.726182
1015	ENSG00000154727_GABPA	0.070724	0.096102	0	1	0.726182
1016	ENSG00000132478_UNK	0.070727	0.090474	1	1	0.726182
1017	ENSG00000171815_PCDHB1	0.070784	0.12	0	1	0.726182
1020	ENSG00000065882_TBC1D1	0.070818	0.114789	0	1	0.726182
1021	ENSG00000183091_NEB	0.070846	0.0990783	0	1	0.726182
1022	ENSG00000258102_MAP1LC3B2	0.071032	0.0941062	0	1	0.726182
1023	ENSG00000166823_MESP1	0.071124	0.111877	0	1	0.726182
1025	ENSG00000041880_PARP3	0.071448	0.116266	0	1	0.726182
1026	ENSG00000221411_MIR1227	0.071478	0.053943	0	1	0.726182
1027	ENSG00000179674_ARL14	0.071485	0.124113	0	1	0.726182
1028	ENSG00000099800_TIMM13	0.071543	0.10617	0	1	0.726182
1029	ENSG00000114631_PODXL2	0.071606	0.106813	0	1	0.726182
1030	ENSG00000187689_AMTN	0.071776	0.123066	0	1	0.726182
1031	ENSG00000110060_PUS3	0.071983	0.1135	0	1	0.726182
1032	ENSG00000182795_C1orf116	0.072038	0.124174	0	1	0.726182
1033	ENSG00000204397_CARD16	0.072102	0.0802319	0	1	0.726182
1034	ENSG00000274838_MIR6788	0.0722	0.011158	0	1	0.726182
1035	ENSG00000154217_PITPNC1	0.072236	0.0892435	0	1	0.726182
1037	ENSG00000100302_RASD2	0.072316	0.0728986	0	1	0.726182
1038	ENSG00000129084_PSMA1	0.072326	0.0441796	0	1	0.726182
1039	ENSG00000254109_RBPMS-AS1	0.072445	0.0218905	0	1	0.726182
1040	ENSG00000146535_GNA12	0.072448	0.0733295	0	1	0.726182
1041	ENSG00000186431_FCAR	0.07265	0.073175	0	1	0.726182
1042	ENSG00000224958_PGM5-AS1	0.072656	0.0543184	0	1	0.726182
1043	ENSG00000186895_FGF3	0.072811	0.0835673	1	1	0.726182
1044	ENSG00000271723_MROH7-TTC4	0.072904	0.0932583	0	1	0.726182
1045	ENSG00000283845_MIR4721	0.072921	0.027411	0	1	0.726182
1046	ENSG00000124557_BTN1A1	0.073273	0.0826201	0	1	0.726182
1047	ENSG00000160588_MPZL3	0.073276	0.106217	0	1	0.726182
1048	ENSG00000273136_NBPF26	0.073328	0.0489518	0	1	0.726182
1049	ENSG00000168135_KCNJ4	0.073361	0.0548566	0	1	0.726182
1050	ENSG00000187775_DNAH17	0.073384	0.114058	0	1	0.726182
1051	ENSG00000236396_SLC35G4	0.0734	0.117191	0	1	0.726182
1052	ENSG00000198704_GPX6	0.073613	0.106914	0	1	0.726182
1053	ENSG00000100744_GSKIP	0.073657	0.0590257	0	1	0.726182
1054	ENSG00000124116_WFDC3	0.073707	0.0924072	0	1	0.726182
1055	ENSG00000278558_TMEM191B	0.073827	0.123093	0	1	0.726182
1056	ENSG00000168876_ANKRD49	0.073832	0.0530498	0	1	0.726182
1057	ENSG00000206052_DOK6	0.073857	0.104215	0	1	0.726182
1058	ENSG00000229258_LPGAT1-AS1	0.073879	0.0135599	0	1	0.726182
1059	ENSG00000104883_PEX11G	0.073946	0.119702	0	1	0.726182
1060	ENSG00000213801_ZNF321P	0.073986	0.0174496	0	1	0.726182
1061	ENSG00000173175_ADCY5	0.074172	0.111964	1	1	0.726182
1062	ENSG00000141977_CIB3	0.074187	0.109672	0	1	0.726182
1063	ENSG00000226800_CACTIN-AS1	0.074193	0.0446882	0	1	0.726182
1064	ENSG00000109944_JHY	0.074388	0.0912171	0	1	0.726182
1065	ENSG00000180938_ZNF572	0.074536	0.11609	0	1	0.726182
1066	ENSG00000121022_COPS5	0.074729	0.0755605	0	1	0.726182
1067	ENSG00000243480_AMY2A	0.074821	0.125125	0	1	0.726182
1068	ENSG00000141543_EIF4A3	0.074832	0.0839016	0	1	0.726182
1069	ENSG00000166452_AKIP1	0.074894	0.106521	0	1	0.726182
1070	ENSG00000143412_ANXA9	0.075021	0.120271	1	1	0.726182
1071	ENSG00000047315_POLR2B	0.075027	0.0851128	0	1	0.726182
1072	ENSG00000158201_ABHD3	0.075058	0.088602	0	1	0.726182
1073	ENSG00000174684_B4GAT1	0.07526	0.0610462	0	1	0.726182
1074	ENSG00000239314_MORC1-AS1	0.075424	0.027609	0	1	0.726182
1075	ENSG00000171488_LRRC8C	0.075429	0.116368	0	1	0.726182
1077	ENSG00000110330_BIRC2	0.075773	0.11188	0	1	0.726182
1078	ENSG00000255181_CCDC166	0.075898	0.132969	0	1	0.726182
1079	ENSG00000134061_CD180	0.075937	0.118192	0	1	0.726182
1080	ENSG00000138061_CYP1B1	0.075951	0.11565	0	1	0.726182
1081	ENSG00000213380_COG8	0.075996	0.123285	0	1	0.726182
1082	ENSG00000198125_MB	0.076013	0.0640356	0	1	0.726182
1083	ENSG00000144339_TMEFF2	0.076048	0.0788554	1	1	0.726182
1084	ENSG00000139291_TMEM19	0.076215	0.124682	0	1	0.726182
1085	ENSG00000120049_KCNIP2	0.07624	0.0961373	0	1	0.726182
1086	ENSG00000197771_MCMBP	0.076269	0.117959	0	1	0.726182
1087	ENSG00000126550_HTN1	0.076469	0.0141098	0	1	0.726182
1088	ENSG00000130598_TNNI2	0.076485	0.0821236	0	1	0.726182
1089	ENSG00000082516_GEMIN5	0.076698	0.0313645	0	1	0.726182
1090	ENSG00000198707_CEP290	0.076748	0.122886	0	1	0.726182
1091	ENSG00000177558_FAM187B	0.076763	0.113344	1	1	0.726182
1092	ENSG00000078674_PCM1	0.076842	0.11304	0	1	0.726182
1093	ENSG00000124570_SERPINB6	0.076887	0.0966926	0	1	0.726182
1094	ENSG00000138180_CEP55	0.077057	0.103605	1	1	0.726182
1095	ENSG00000142794_NBPF3	0.077066	0.0864793	0	1	0.726182
1096	ENSG00000141668_CBLN2	0.077124	0.0899722	0	1	0.726182
1097	ENSG00000123505_AMD1	0.077139	0.0549691	0	1	0.726182
1099	ENSG00000184937_WT1	0.077379	0.106754	0	1	0.726182
1100	ENSG00000121064_SCPEP1	0.077403	0.105443	0	1	0.726182
1101	ENSG00000185340_GAS2L1	0.077435	0.114975	0	1	0.726182
1103	ENSG00000141577_CEP131	0.077504	0.116571	0	1	0.726182
1104	ENSG00000135245_HILPDA	0.077556	0.0589828	0	1	0.726182
1105	ENSG00000143543_JTB	0.077677	0.131813	0	1	0.726182
1106	ENSG00000179636_TPPP2	0.077748	0.122146	0	1	0.726182
1107	ENSG00000186910_SERPINA11	0.077859	0.119138	0	1	0.726182
1109	ENSG00000125864_BFSP1	0.077928	0.130279	1	1	0.726182
1110	ENSG00000125482_TTF1	0.078204	0.12186	0	1	0.726182
1111	ENSG00000145990_GFOD1	0.07822	0.105405	0	1	0.726182
1112	ENSG00000135218_CD36	0.078309	0.114091	0	1	0.726182
1113	ENSG00000205420_KRT6A	0.078437	0.111696	0	1	0.726182
1114	ENSG00000166411_IDH3A	0.078579	0.135086	0	1	0.726182
1115	ENSG00000274810_NPHP3-ACAD11	0.078738	0.12447	1	1	0.726182
1116	ENSG00000214686_IQCF6	0.078772	0.139247	0	1	0.726182
1117	ENSG00000182919_C11orf54	0.078789	0.131007	0	1	0.726182
1118	ENSG00000227477_STK4-DT	0.078825	0.0083511	0	1	0.726182
1119	ENSG00000169718_DUS1L	0.078897	0.106091	0	1	0.726182
1120	ENSG00000188818_ZDHHC11	0.07899	0.0986353	0	1	0.726182
1121	ENSG00000130770_ATP5IF1	0.079082	0.0446048	0	1	0.726182
1123	ENSG00000159713_TPPP3	0.079384	0.116008	0	1	0.726182
1124	ENSG00000159289_GOLGA6A	0.079509	0.127618	0	1	0.726182
1125	ENSG00000112062_MAPK14	0.079558	0.0895858	0	1	0.726182
1126	ENSG00000122574_WIPF3	0.079594	0.12362	0	1	0.726182
1127	ENSG00000130305_NSUN5	0.079661	0.12937	0	1	0.726182
1128	ENSG00000104133_SPG11	0.079796	0.117393	1	1	0.726182
1129	ENSG00000272841_MAP3K4-AS1	0.079846	0.0229547	1	1	0.726182
1130	ENSG00000240758_HILPDA-AS1	0.080187	0.0602172	0	1	0.726182
1131	ENSG00000182591_KRTAP11-1	0.080296	0.134602	0	1	0.726182
1132	ENSG00000141505_ASGR1	0.080365	0.0806369	1	1	0.726182
1133	ENSG00000198483_ANKRD35	0.080447	0.119361	0	1	0.726182
1134	ENSG00000183401_CCDC159	0.080486	0.105439	1	1	0.726182
1135	ENSG00000270601_PRAMEF5	0.080703	0.110132	0	1	0.726182
1137	ENSG00000154781_CCDC174	0.080921	0.118754	0	1	0.726182
1138	ENSG00000189030_VHLL	0.081065	0.063396	0	1	0.726182
1139	ENSG00000078142_PIK3C3	0.081121	0.102358	0	1	0.726182
1140	ENSG00000173486_FKBP2	0.081158	0.0763848	0	1	0.726182
1141	ENSG00000139985_ADAM21	0.081213	0.124833	1	1	0.726182
1142	ENSG00000133119_RFC3	0.081234	0.114567	0	1	0.726182
1143	ENSG00000189001_SBSN	0.081245	0.127314	0	1	0.726182
1144	ENSG00000171408_PDE7B	0.081391	0.0964633	0	1	0.726182
1145	ENSG00000230424_EMC1-AS1	0.081454	0.123405	0	1	0.726182
1147	ENSG00000189306_RRP7A	0.08156	0.12466	0	1	0.726182
1148	ENSG00000115524_SF3B1	0.081576	0.118792	0	1	0.726182
1149	ENSG00000096092_TMEM14A	0.081596	0.049415	0	1	0.726182
1150	ENSG00000185339_TCN2	0.081627	0.128093	0	1	0.726182
1151	ENSG00000113905_HRG	0.081637	0.12505	0	1	0.726182
1152	ENSG00000233670_PIRT	0.081662	0.101607	0	1	0.726182
1153	ENSG00000186532_SMYD4	0.081678	0.0335053	0	1	0.726182
1155	ENSG00000157870_PRXL2B	0.081744	0.107564	0	1	0.726182
1156	ENSG00000089486_CDIP1	0.08183	0.119776	0	1	0.726182
1157	ENSG00000138308_PLA2G12B	0.081836	0.0765345	1	1	0.726182
1158	ENSG00000101407_TTI1	0.081864	0.126075	0	1	0.726182
1159	ENSG00000136694_IL36A	0.081873	0.0326874	0	1	0.726182
1160	ENSG00000183010_PYCR1	0.081909	0.127272	0	1	0.726182
1161	ENSG00000134748_PRPF38A	0.08191	0.0710965	0	1	0.726182
1162	ENSG00000007255_TRAPPC6A	0.081941	0.114084	0	1	0.726182
1163	ENSG00000118702_GHRH	0.081988	0.0381777	0	1	0.726182
1164	ENSG00000049449_RCN1	0.082007	0.0990704	0	1	0.726182
1165	ENSG00000007001_UPP2	0.082056	0.133314	0	1	0.726182
1166	ENSG00000147457_CHMP7	0.082061	0.0956904	0	1	0.726182
1167	ENSG00000171564_FGB	0.082159	0.13808	1	1	0.726182
1168	ENSG00000099812_MISP	0.082273	0.137486	0	1	0.726182
1169	ENSG00000160870_CYP3A7	0.0823	0.1554	0	1	0.726182
1170	ENSG00000278156_TSC22D1-AS1	0.082304	0.0609487	0	1	0.726182
1171	ENSG00000290783_ADAM20P1	0.082324	0.125621	1	1	0.726182
1173	ENSG00000140025_EFCAB11	0.082372	0.120962	0	1	0.726182
1174	ENSG00000254827_SLC22A18AS	0.08238	0.0757812	0	1	0.726182
1175	ENSG00000285292_ABCF2-H2BK1	0.082404	0.129388	0	1	0.726182
1176	ENSG00000238197_PAXBP1-AS1	0.082443	0.056033	0	1	0.726182
1177	ENSG00000143157_POGK	0.082499	0.117961	0	1	0.726182
1179	ENSG00000205669_ACOT6	0.082753	0.0774666	0	1	0.726182
1180	ENSG00000198331_HYLS1	0.082809	0.12997	0	1	0.726182
1181	ENSG00000158092_NCK1	0.082825	0.129155	1	1	0.726182
1182	ENSG00000226510_UPK1A-AS1	0.082876	0.0586226	0	1	0.726182
1183	ENSG00000175061_SNHG29	0.083099	0.122516	0	1	0.726182
1184	ENSG00000065060_BLTP3A	0.083248	0.134343	0	1	0.726182
1185	ENSG00000185561_TLCD2	0.083273	0.133473	0	1	0.726182
1186	ENSG00000069482_GAL	0.083305	0.0472523	0	1	0.726182
1187	ENSG00000198471_RTP2	0.083326	0.106223	0	1	0.726182
1188	ENSG00000246334_PRR7-AS1	0.083571	0.0605833	0	1	0.726182
1189	ENSG00000234527_PCDH9-AS1	0.083572	0.0475342	0	1	0.726182
1191	ENSG00000226864_ATE1OSP	0.083643	0.0742348	0	1	0.726182
1192	ENSG00000186496_ZNF396	0.083684	0.11676	0	1	0.726182
1193	ENSG00000011478_QPCTL	0.083713	0.116354	1	1	0.726182
1194	ENSG00000214967_NPIPA7	0.083721	0.0732849	0	1	0.726182
1195	ENSG00000075461_CACNG4	0.083904	0.0924111	0	1	0.726182
1196	ENSG00000174004_NRROS	0.08394	0.0921922	0	1	0.726182
1197	ENSG00000284054_MIR7112	0.083951	0.0138177	0	1	0.726182
1198	ENSG00000074603_DPP8	0.083991	0.132225	0	1	0.726182
1199	ENSG00000248211_TRPC7-AS1	0.083995	0.0203003	0	1	0.726182
1200	ENSG00000165732_DDX21	0.084116	0.127209	0	1	0.726182
1201	ENSG00000168672_LRATD2	0.084128	0.125233	0	1	0.726182
1202	ENSG00000086967_MYBPC2	0.084134	0.132862	0	1	0.726182
1203	ENSG00000180383_DEFB124	0.084175	0.122784	0	1	0.726182
1204	ENSG00000081377_CDC14B	0.084196	0.122277	0	1	0.726182
1205	ENSG00000180089_TMEM86B	0.084234	0.0610677	0	1	0.726182
1206	ENSG00000158623_COPG2	0.084238	0.0843845	0	1	0.726182
1207	ENSG00000087470_DNM1L	0.084328	0.0975869	0	1	0.726182
1208	ENSG00000121644_DESI2	0.08433	0.0422096	0	1	0.726182
1209	ENSG00000108679_LGALS3BP	0.084436	0.0868529	0	1	0.726182
1210	ENSG00000178172_SPINK6	0.084595	0.140193	0	1	0.726182
1211	ENSG00000147885_IFNA16	0.08462	0.0528459	0	1	0.726182
1212	ENSG00000187815_ZFP69	0.084697	0.10607	0	1	0.726182
1213	ENSG00000151967_SCHIP1	0.084711	0.0631315	0	1	0.726182
1214	ENSG00000172239_PAIP1	0.084837	0.0963614	0	1	0.726182
1215	ENSG00000204694_OR11A1	0.084907	0.12971	0	1	0.726182
1216	ENSG00000116353_MECR	0.084945	0.1253	1	1	0.726182
1217	ENSG00000124145_SDC4	0.084973	0.0822724	0	1	0.726182
1218	ENSG00000163092_XIRP2	0.08504	0.129342	0	1	0.726182
1219	ENSG00000081189_MEF2C	0.085058	0.0907641	0	1	0.726182
1220	ENSG00000101017_CD40	0.085075	0.0494998	0	1	0.726182
1221	ENSG00000264230_ANXA8L1	0.085093	0.102425	0	1	0.726182
1222	ENSG00000147896_IFNK	0.08511	0.132886	0	1	0.726182
1223	ENSG00000165424_ZCCHC24	0.085296	0.111025	0	1	0.726182
1224	ENSG00000121774_KHDRBS1	0.085369	0.0703456	0	1	0.726182
1225	ENSG00000111481_COPZ1	0.08582	0.103259	0	1	0.726182
1226	ENSG00000151532_VTI1A	0.085915	0.0964414	0	1	0.726182
1227	ENSG00000174599_TRAM1L1	0.085976	0.0802034	0	1	0.726182
1228	ENSG00000174255_ZNF80	0.086149	0.146516	0	1	0.726182
1229	ENSG00000225572_DOCK4-AS1	0.086159	0.0512629	0	1	0.726182
1230	ENSG00000276169_MIR6871	0.086405	0.00155719	0	1	0.726182
1231	ENSG00000168418_KCNG4	0.086466	0.132749	0	1	0.726182
1232	ENSG00000184635_ZNF93	0.086505	0.106189	0	1	0.726182
1233	ENSG00000140876_NUDT7	0.086519	0.134412	0	1	0.726182
1234	ENSG00000113387_SUB1	0.08669	0.0332446	0	1	0.726182
1235	ENSG00000140279_DUOX2	0.086716	0.0811822	0	1	0.726182
1236	ENSG00000159763_PIP	0.08674	0.07704	0	1	0.726182
1237	ENSG00000144554_FANCD2	0.086828	0.134509	0	1	0.726182
1238	ENSG00000081985_IL12RB2	0.086905	0.105165	0	1	0.726182
1239	ENSG00000168615_ADAM9	0.086988	0.137563	0	1	0.726182
1240	ENSG00000263712_MIR4639	0.087068	0.00183832	0	1	0.726182
1241	ENSG00000254550_OMP	0.087091	0.128834	0	1	0.726182
1243	ENSG00000110169_HPX	0.087173	0.14125	0	1	0.726182
1244	ENSG00000250722_SELENOP	0.087338	0.0840631	0	1	0.726182
1245	ENSG00000183137_CEP57L1	0.087728	0.135398	0	1	0.726182
1246	ENSG00000065802_ASB1	0.087966	0.102665	0	1	0.726182
1247	ENSG00000160973_FOXH1	0.088009	0.139272	0	1	0.726182
1248	ENSG00000057149_SERPINB3	0.088151	0.123746	0	1	0.726182
1249	ENSG00000234263_MAP3K5-AS1	0.088231	0.0484544	0	1	0.726182
1250	ENSG00000182141_ZNF708	0.08828	0.114692	0	1	0.726182
1251	ENSG00000182352_CD300LD-AS1	0.088366	0.0437688	0	1	0.726182
1252	ENSG00000255221_CARD17P	0.088371	0.0800436	0	1	0.726182
1253	ENSG00000229873_OGFR-AS1	0.088404	0.0214721	0	1	0.726182
1254	ENSG00000143179_UCK2	0.088469	0.0574465	0	1	0.726182
1256	ENSG00000113555_PCDH12	0.088592	0.141639	0	1	0.726182
1257	ENSG00000204393_NOL4L-DT	0.088649	0.0354252	0	1	0.726182
1258	ENSG00000104863_LIN7B	0.088751	0.0947777	0	1	0.726182
1259	ENSG00000130649_CYP2E1	0.088805	0.132599	0	1	0.726182
1260	ENSG00000142661_MYOM3	0.088822	0.121877	0	1	0.726182
1261	ENSG00000135226_UGT2B28	0.088855	0.103101	0	1	0.726182
1262	ENSG00000266276_MIR4743	0.08887	0.0124349	0	1	0.726182
1263	ENSG00000120324_PCDHB10	0.088906	0.124385	0	1	0.726182
1264	ENSG00000129493_HEATR5A	0.089004	0.0751502	1	1	0.726182
1265	ENSG00000043093_DCUN1D1	0.089035	0.0463565	0	1	0.726182
1266	ENSG00000234452_SLC16A12-AS1	0.089039	0.0207028	0	1	0.726182
1268	ENSG00000131018_SYNE1	0.089182	0.116682	0	1	0.726182
1269	ENSG00000282301_CYP3A7-CYP3A51P	0.089221	0.145134	0	1	0.726182
1270	ENSG00000153936_HS2ST1	0.089369	0.104074	0	1	0.726182
1271	ENSG00000039987_BEST2	0.089377	0.134799	0	1	0.726182
1272	ENSG00000170364_SETMAR	0.089536	0.137637	0	1	0.726182
1273	ENSG00000153292_ADGRF1	0.089561	0.125929	0	1	0.726182
1274	ENSG00000134962_KLB	0.089568	0.143837	0	1	0.726182
1276	ENSG00000154814_OXNAD1	0.089706	0.113062	0	1	0.726182
1277	ENSG00000089723_OTUB2	0.089945	0.139076	0	1	0.726182
1278	ENSG00000277443_MARCKS	0.089952	0.143029	0	1	0.726182
1279	ENSG00000186314_PRELID2	0.09001	0.0829178	0	1	0.726182
1281	ENSG00000148672_GLUD1	0.090023	0.0990246	0	1	0.726182
1282	ENSG00000135677_GNS	0.090043	0.12874	0	1	0.726182
1283	ENSG00000105852_PON3	0.090067	0.149041	0	1	0.726182
1284	ENSG00000178795_GDPD4	0.09019	0.123641	0	1	0.726182
1285	ENSG00000158525_CPA5	0.090259	0.130379	0	1	0.726182
1286	ENSG00000167165_UGT1A6	0.090302	0.133173	1	1	0.726182
1287	ENSG00000138166_DUSP5	0.090309	0.140642	0	1	0.726182
1288	ENSG00000160991_ORAI2	0.090387	0.0863339	0	1	0.726182
1289	ENSG00000165626_BEND7	0.09047	0.144125	0	1	0.726182
1290	ENSG00000106615_RHEB	0.090477	0.0291536	1	1	0.726182
1291	ENSG00000174125_TLR1	0.090571	0.130136	0	1	0.726182
1293	ENSG00000176571_CNBD1	0.090693	0.130114	0	1	0.726182
1294	ENSG00000143862_ARL8A	0.090837	0.110382	0	1	0.726182
1295	ENSG00000115677_HDLBP	0.090957	0.139194	0	1	0.726182
1296	ENSG00000130396_AFDN	0.091023	0.135088	0	1	0.726182
1297	ENSG00000152527_PLEKHH2	0.091068	0.137211	1	1	0.726182
1298	ENSG00000032742_IFT88	0.091071	0.117696	0	1	0.726182
1299	ENSG00000138813_C4orf17	0.091127	0.134463	0	1	0.726182
1300	ENSG00000160683_CXCR5	0.091186	0.0800876	0	1	0.726182
1301	ENSG00000254999_BRK1	0.091272	0.03599	0	1	0.726182
1302	ENSG00000111642_CHD4	0.091327	0.133412	0	1	0.726182
1303	ENSG00000137463_MGARP	0.091389	0.0935578	0	1	0.726182
1304	ENSG00000174749_FAM241A	0.091427	0.0797263	0	1	0.726182
1305	ENSG00000164754_RAD21	0.091623	0.117179	0	1	0.726182
1306	ENSG00000182327_GLTPD2	0.091646	0.121702	1	1	0.726182
1307	ENSG00000149182_ARFGAP2	0.091683	0.135682	1	1	0.726182
1308	ENSG00000116977_LGALS8	0.091685	0.142726	0	1	0.726182
1309	ENSG00000127472_PLA2G5	0.091691	0.0665295	0	1	0.726182
1310	ENSG00000237298_TTN-AS1	0.091734	0.108032	0	1	0.726182
1311	ENSG00000239653_PSMD6-AS2	0.091773	0.0868101	0	1	0.726182
1313	ENSG00000184814_PRR23B	0.091788	0.0847091	0	1	0.726182
1314	ENSG00000083635_NUFIP1	0.091938	0.127409	0	1	0.726182
1315	ENSG00000203705_TATDN3	0.091973	0.126177	0	1	0.726182
1316	ENSG00000172432_GTPBP2	0.092013	0.133302	0	1	0.726182
1317	ENSG00000119729_RHOQ	0.092123	0.0700311	0	1	0.726182
1318	ENSG00000181350_LRRC75A	0.092135	0.129002	0	1	0.726182
1319	ENSG00000158792_SPATA2L	0.092158	0.0931838	0	1	0.726182
1320	ENSG00000176402_GJC3	0.09233	0.128277	0	1	0.726182
1321	ENSG00000132541_RIDA	0.092348	0.0920107	0	1	0.726182
1322	ENSG00000178460_MCMDC2	0.092445	0.133926	0	1	0.726182
1323	ENSG00000198363_ASPH	0.092502	0.131407	0	1	0.726182
1324	ENSG00000197748_CFAP43	0.09253	0.138027	0	1	0.726182
1325	ENSG00000214929_SPATA31D1	0.092566	0.110847	0	1	0.726182
1326	ENSG00000196873_ZNG1C	0.092641	0.115877	0	1	0.726182
1327	ENSG00000185480_PARPBP	0.092716	0.148556	0	1	0.726182
1328	ENSG00000175376_EIF1AD	0.09275	0.0715711	0	1	0.726182
1329	ENSG00000115128_SF3B6	0.092942	0.0271942	0	1	0.726182
1330	ENSG00000170113_NIPA1	0.093022	0.0863959	0	1	0.726182
1331	ENSG00000202263_RNA5SP22	0.093041	0.0034705	0	1	0.726182
1332	ENSG00000206127_GOLGA8O	0.093051	0.0528169	0	1	0.726182
1333	ENSG00000125740_FOSB	0.093275	0.103912	0	1	0.726182
1334	ENSG00000198074_AKR1B10	0.093278	0.138609	0	1	0.726182
1335	ENSG00000103642_LACTB	0.093358	0.12982	1	1	0.726182
1336	ENSG00000081181_ARG2	0.093392	0.114655	0	1	0.726182
1337	ENSG00000196420_S100A5	0.093415	0.142649	0	1	0.726182
1338	ENSG00000125912_NCLN	0.093576	0.135076	0	1	0.726182
1339	ENSG00000106635_BCL7B	0.093592	0.068598	1	1	0.726182
1340	ENSG00000120519_SLC10A7	0.093778	0.0829643	0	1	0.726182
1341	ENSG00000159248_GJD2	0.09391	0.0830263	0	1	0.726182
1342	ENSG00000109390_NDUFC1	0.093911	0.0993551	0	1	0.726182
1343	ENSG00000256771_ZNF253	0.094045	0.0895	1	1	0.726182
1344	ENSG00000139209_SLC38A4	0.094059	0.144623	0	1	0.726182
1345	ENSG00000104825_NFKBIB	0.094189	0.117683	0	1	0.726182
1346	ENSG00000185272_RBM11	0.094212	0.149255	0	1	0.726182
1347	ENSG00000137502_RAB30	0.094533	0.0749643	0	1	0.726182
1348	ENSG00000178732_GP5	0.094562	0.0963403	0	1	0.726182
1349	ENSG00000178966_RMI1	0.094574	0.115943	1	1	0.726182
1350	ENSG00000185105_MYADML2	0.094712	0.143126	0	1	0.726182
1352	ENSG00000116717_GADD45A	0.094872	0.0547826	0	1	0.726182
1353	ENSG00000186562_DEFB105A	0.094875	0.0379133	0	1	0.726182
1354	ENSG00000270820_USP34-DT	0.094876	0.0487337	0	1	0.726182
1355	ENSG00000284272_MIR4321	0.094891	0.0326558	0	1	0.726182
1356	ENSG00000172780_RAB43	0.0949	0.0788032	0	1	0.726182
1357	ENSG00000189057_FAM111B	0.094916	0.0908985	0	1	0.726182
1358	ENSG00000156269_NAA11	0.095013	0.129362	0	1	0.726182
1359	ENSG00000188729_OSTN	0.095205	0.0694814	0	1	0.726182
1361	ENSG00000135678_CPM	0.095294	0.149705	0	1	0.726182
1362	ENSG00000254901_BORCS8	0.095294	0.0703647	1	1	0.726182
1363	ENSG00000182379_NXPH4	0.095311	0.118725	0	1	0.726182
1364	ENSG00000235568_NFAM1	0.095319	0.0552698	0	1	0.726182
1365	ENSG00000168116_KIAA1586	0.095333	0.138981	0	1	0.726182
1367	ENSG00000166902_MRPL16	0.095589	0.123273	0	1	0.726182
1368	ENSG00000049245_VAMP3	0.095654	0.0611855	0	1	0.726182
1369	ENSG00000138035_PNPT1	0.095658	0.137817	0	1	0.726182
1370	ENSG00000203786_KPRP	0.095799	0.131334	0	1	0.726182
1371	ENSG00000186687_LYRM7	0.09592	0.0523197	0	1	0.726182
1372	ENSG00000165970_SLC6A5	0.096005	0.126156	0	1	0.726182
1373	ENSG00000082512_TRAF5	0.096107	0.123978	0	1	0.726182
1374	ENSG00000171621_SPSB1	0.096127	0.0966499	0	1	0.726182
1375	ENSG00000084092_NOA1	0.09614	0.143841	0	1	0.726182
1376	ENSG00000267028_TCF4-AS1	0.096318	0.053098	0	1	0.726182
1377	ENSG00000163114_PDHA2	0.096368	0.146097	0	1	0.726182
1378	ENSG00000169035_KLK7	0.096427	0.0711962	0	1	0.726182
1379	ENSG00000140740_UQCRC2	0.096476	0.135734	0	1	0.726182
1380	ENSG00000154118_JPH3	0.096537	0.136702	0	1	0.726182
1381	ENSG00000166046_TCP11L2	0.096706	0.149372	0	1	0.726182
1382	ENSG00000170379_TCAF2	0.096779	0.142795	0	1	0.726182
1383	ENSG00000177674_AGTRAP	0.096808	0.109254	0	1	0.726182
1384	ENSG00000288705_UGT1A5	0.096859	0.141749	1	1	0.726182
1385	ENSG00000137393_RNF144B	0.096927	0.108301	0	1	0.726182
1386	ENSG00000245680_ZNF585B	0.096961	0.13956	0	1	0.726182
1387	ENSG00000225766_DHRS4L1	0.097097	0.0378702	0	1	0.726182
1389	ENSG00000179627_ZBTB42	0.097216	0.146573	0	1	0.726182
1390	ENSG00000233611_GBX2-AS1	0.097263	0.133579	0	1	0.726182
1391	ENSG00000188848_BEND4	0.097333	0.142253	0	1	0.726182
1392	ENSG00000186297_GABRA5	0.097389	0.0839712	0	1	0.726182
1393	ENSG00000196954_CASP4	0.097421	0.088389	0	1	0.726182
1394	ENSG00000206260_PRR23A	0.097608	0.0626858	0	1	0.726182
1396	ENSG00000101546_RBFA	0.097964	0.154714	0	1	0.726182
1397	ENSG00000111404_RERGL	0.098043	0.139878	0	1	0.726182
1398	ENSG00000164338_UTP15	0.098217	0.15447	1	1	0.726182
1399	ENSG00000261456_TUBB8	0.098332	0.138801	0	1	0.726182
1400	ENSG00000132661_NXT1	0.098378	0.0517608	0	1	0.726182
1401	ENSG00000204965_PCDHA5	0.098411	0.138386	0	1	0.726182
1402	ENSG00000164949_GEM	0.098415	0.125926	0	1	0.726182
1403	ENSG00000173705_SUSD5	0.098456	0.138047	0	1	0.726182
1405	ENSG00000204540_PSORS1C1	0.098499	0.0842736	1	1	0.726182
1406	ENSG00000136463_TACO1	0.098528	0.114484	0	1	0.726182
1407	ENSG00000167468_GPX4	0.098605	0.144639	0	1	0.726182
1408	ENSG00000164185_ZNF474	0.098682	0.138658	0	1	0.726182
1409	ENSG00000272160_RNU4-5P	0.098723	0.029864	0	1	0.726182
1410	ENSG00000214688_C10orf105	0.098724	0.132696	0	1	0.726182
1413	ENSG00000128313_APOL5	0.099128	0.104287	0	1	0.726182
1414	ENSG00000257261_SLC38A4-AS1	0.099179	0.154071	0	1	0.726182
1415	ENSG00000226174_TEX22	0.099207	0.132724	0	1	0.726182
1416	ENSG00000157778_PSMG3	0.099218	0.0512427	0	1	0.726182
1417	ENSG00000180891_CUEDC1	0.099225	0.143669	0	1	0.726182
1418	ENSG00000261359_PYCARD-AS1	0.099331	0.0699243	0	1	0.726182
1419	ENSG00000275152_CCL16	0.099333	0.0560583	0	1	0.726182
1420	ENSG00000106113_CRHR2	0.099427	0.135707	0	1	0.726182
1421	ENSG00000165923_AGBL2	0.099456	0.138094	0	1	0.726182
1422	ENSG00000183741_CBX6	0.099483	0.0956521	1	1	0.726182
1423	ENSG00000068976_PYGM	0.099691	0.13532	0	1	0.726182
1424	ENSG00000163701_IL17RE	0.099883	0.129132	0	1	0.726182
1425	ENSG00000148926_ADM	0.099935	0.134512	0	1	0.726182
1426	ENSG00000132821_VSTM2L	0.099962	0.15254	0	1	0.726182
1428	ENSG00000187180_LCE2C	0.10004	0.0470721	0	1	0.726182
1429	ENSG00000122188_LAX1	0.10009	0.0774314	0	1	0.726182
1430	ENSG00000172771_EFCAB12	0.10028	0.137288	0	1	0.726182
1431	ENSG00000163644_PPM1K	0.10034	0.122622	0	1	0.726182
1432	ENSG00000197879_MYO1C	0.10034	0.139012	0	1	0.726182
1433	ENSG00000169271_HSPB3	0.10035	0.0977749	0	1	0.726182
1434	ENSG00000115641_FHL2	0.10048	0.132759	0	1	0.726182
1435	ENSG00000143184_XCL1	0.1005	0.0552867	0	1	0.726182
1436	ENSG00000103365_GGA2	0.10076	0.132619	0	1	0.726182
1437	ENSG00000242616_GNG10	0.10096	0.0409082	0	1	0.726182
1438	ENSG00000124942_AHNAK	0.10103	0.141066	0	1	0.726182
1439	ENSG00000152484_USP12	0.10104	0.0829134	0	1	0.726182
1440	ENSG00000248429_GASK1B-AS1	0.10108	0.0699155	0	1	0.726182
1441	ENSG00000121957_GPSM2	0.10126	0.152382	1	1	0.726182
1442	ENSG00000241852_C8orf58	0.10126	0.144079	0	1	0.726182
1443	ENSG00000120149_MSX2	0.10127	0.153709	0	1	0.726182
1444	ENSG00000158042_MRPL17	0.10132	0.0938163	0	1	0.726182
1445	ENSG00000275074_NUDT18	0.10151	0.114167	0	1	0.726182
1446	ENSG00000276430_FAM25C	0.10166	0.0593071	0	1	0.726182
1447	ENSG00000126456_IRF3	0.10166	0.119921	0	1	0.726182
1448	ENSG00000167195_GOLGA6C	0.10171	0.0928563	0	1	0.726182
1449	ENSG00000130703_OSBPL2	0.10173	0.0896458	0	1	0.726182
1451	ENSG00000105011_ASF1B	0.10194	0.0853542	0	1	0.726182
1452	ENSG00000123977_DAW1	0.10201	0.154344	0	1	0.726182
1453	ENSG00000108342_CSF3	0.10205	0.0792895	0	1	0.726182
1454	ENSG00000148734_NPFFR1	0.10209	0.13852	0	1	0.726182
1455	ENSG00000160803_UBQLN4	0.10211	0.123403	0	1	0.726182
1456	ENSG00000154001_PPP2R5E	0.10225	0.0893177	0	1	0.726182
1457	ENSG00000171241_SHCBP1	0.1023	0.142966	0	1	0.726182
1458	ENSG00000241945_PWP2	0.1023	0.0866672	0	1	0.726182
1459	ENSG00000163795_ZNF513	0.10241	0.134745	0	1	0.726182
1460	ENSG00000132855_ANGPTL3	0.10245	0.138377	1	1	0.726182
1461	ENSG00000010278_CD9	0.10246	0.105362	0	1	0.726182
1462	ENSG00000173838_MARCHF10	0.10246	0.149243	0	1	0.726182
1463	ENSG00000230601_TEX48	0.10247	0.0325419	0	1	0.726182
1464	ENSG00000134247_PTGFRN	0.10261	0.152235	0	1	0.726182
1465	ENSG00000197408_CYP2B6	0.10267	0.146283	0	1	0.726182
1466	ENSG00000059691_GATB	0.1027	0.145031	1	1	0.726182
1467	ENSG00000113073_SLC4A9	0.10272	0.133188	0	1	0.726182
1468	ENSG00000248167_TRIM39-RPP21	0.10285	0.136796	0	1	0.726182
1469	ENSG00000115806_GORASP2	0.10287	0.106993	0	1	0.726182
1470	ENSG00000276124_MIR6855	0.10292	0.0193059	0	1	0.726182
1471	ENSG00000183036_PCP4	0.10297	0.0355084	0	1	0.726182
1472	ENSG00000096968_JAK2	0.10307	0.1323	1	1	0.726182
1473	ENSG00000149418_ST14	0.10308	0.141197	0	1	0.726182
1474	ENSG00000170634_ACYP2	0.10309	0.130059	0	1	0.726182
1475	ENSG00000042832_TG	0.10314	0.140196	0	1	0.726182
1476	ENSG00000142230_SAE1	0.10324	0.106901	0	1	0.726182
1478	ENSG00000198815_FOXJ3	0.1033	0.127598	0	1	0.726182
1479	ENSG00000159173_TNNI1	0.10336	0.117697	0	1	0.726182
1480	ENSG00000186452_TMPRSS12	0.10337	0.111796	0	1	0.726182
1481	ENSG00000244383_FAM3D-AS1	0.10342	0.069263	0	1	0.726182
1483	ENSG00000214860_EVPLL	0.10352	0.147921	0	1	0.726182
1484	ENSG00000184178_SCFD2	0.10367	0.148798	0	1	0.726182
1485	ENSG00000101280_ANGPT4	0.10369	0.15966	0	1	0.726182
1486	ENSG00000172888_ZNF621	0.10385	0.089362	0	1	0.726182
1487	ENSG00000102786_INTS6	0.10386	0.152546	0	1	0.726182
1488	ENSG00000214866_DCDC2C	0.10393	0.149739	0	1	0.726182
1489	ENSG00000157800_SLC37A3	0.10402	0.15565	0	1	0.726182
1490	ENSG00000206102_KRTAP19-8	0.10408	0.0320609	0	1	0.726182
1491	ENSG00000154553_PDLIM3	0.10415	0.158718	0	1	0.726182
1492	ENSG00000254003_SRI-AS1	0.10419	0.0301053	0	1	0.726182
1493	ENSG00000198083_KRTAP9-9	0.10426	0.144244	0	1	0.726182
1494	ENSG00000164023_SGMS2	0.10437	0.0916943	0	1	0.726182
1495	ENSG00000088726_TMEM40	0.10447	0.144272	0	1	0.726182
1497	ENSG00000138674_SEC31A	0.10456	0.148251	0	1	0.726182
1498	ENSG00000120328_PCDHB12	0.10457	0.144241	0	1	0.726182
1499	ENSG00000242715_CCDC169	0.10457	0.0950626	0	1	0.726182
1500	ENSG00000184163_C1QTNF12	0.10468	0.15433	0	1	0.726182
1501	ENSG00000163882_POLR2H	0.10474	0.0476971	0	1	0.726182
1502	ENSG00000126259_KIRREL2	0.10489	0.150546	0	1	0.726182
1503	ENSG00000181019_NQO1	0.105	0.144462	0	1	0.726182
1504	ENSG00000223817_CDH23-AS1	0.10502	0.135664	0	1	0.726182
1505	ENSG00000141040_ZNF287	0.10504	0.0998646	0	1	0.726182
1506	ENSG00000130222_GADD45G	0.10517	0.104243	1	1	0.726182
1507	ENSG00000196748_CLPSL2	0.10521	0.0608446	0	1	0.726182
1508	ENSG00000212283_SNORD89	0.10532	0.0680879	0	1	0.726182
1509	ENSG00000119547_ONECUT2	0.10545	0.141777	0	1	0.726182
1510	ENSG00000198498_TMA16	0.10546	0.130985	0	1	0.726182
1511	ENSG00000176340_COX8A	0.10547	0.0847623	0	1	0.726182
1512	ENSG00000185670_ZBTB3	0.10549	0.0962464	0	1	0.726182
1513	ENSG00000160233_LRRC3	0.10558	0.0994626	0	1	0.726182
1514	ENSG00000229951_FOSL2-AS1	0.10563	0.0778501	1	1	0.726182
1515	ENSG00000179873_NLRP11	0.10576	0.0870204	0	1	0.726182
1516	ENSG00000187094_CCK	0.10582	0.0547221	0	1	0.726182
1517	ENSG00000170315_UBB	0.10583	0.0429903	0	1	0.726182
1518	ENSG00000145920_CPLX2	0.10585	0.0710893	0	1	0.726182
1519	ENSG00000065485_PDIA5	0.10598	0.154181	0	1	0.726182
1520	ENSG00000128731_HERC2	0.10604	0.143385	0	1	0.726182
1521	ENSG00000183784_DOCK8-AS1	0.10612	0.159944	0	1	0.726182
1522	ENSG00000256870_SLC5A8	0.10616	0.156839	1	1	0.726182
1523	ENSG00000254986_DPP3	0.10622	0.156037	1	1	0.726182
1524	ENSG00000005882_PDK2	0.10628	0.112218	0	1	0.726182
1525	ENSG00000197933_ZNF823	0.10628	0.0732412	0	1	0.726182
1526	ENSG00000100593_ISM2	0.10629	0.146262	0	1	0.726182
1527	ENSG00000259291_ZNF710-AS1	0.10631	0.0327248	0	1	0.726182
1528	ENSG00000011009_LYPLA2	0.10651	0.0786522	0	1	0.726182
1530	ENSG00000146576_INTS15	0.10652	0.151638	0	1	0.726182
1531	ENSG00000156234_CXCL13	0.10653	0.0294817	0	1	0.726182
1533	ENSG00000203785_SPRR2E	0.10656	0.0232184	0	1	0.726182
1535	ENSG00000120889_TNFRSF10B	0.10665	0.067525	0	1	0.726182
1536	ENSG00000108244_KRT23	0.10678	0.126305	0	1	0.726182
1537	ENSG00000120068_HOXB8	0.10681	0.135602	0	1	0.726182
1538	ENSG00000124469_CEACAM8	0.10684	0.0799083	0	1	0.726182
1539	ENSG00000261105_LMO7-AS1	0.10685	0.114009	0	1	0.726182
1540	ENSG00000173530_TNFRSF10D	0.10688	0.0418114	0	1	0.726182
1542	ENSG00000140455_USP3	0.10698	0.149391	1	1	0.726182
1543	ENSG00000069696_DRD4	0.10699	0.143527	0	1	0.726182
1544	ENSG00000160201_U2AF1	0.10699	0.00598953	0	1	0.726182
1545	ENSG00000138074_SLC5A6	0.10725	0.128054	1	1	0.726182
1546	ENSG00000124172_ATP5F1E	0.10727	0.0632198	0	1	0.726182
1547	ENSG00000182132_KCNIP1	0.10733	0.155503	0	1	0.726182
1548	ENSG00000154133_ROBO4	0.10738	0.15007	0	1	0.726182
1549	ENSG00000117091_CD48	0.10741	0.12852	0	1	0.726182
1550	ENSG00000144369_FAM171B	0.10759	0.160725	0	1	0.726182
1551	ENSG00000081154_PCNP	0.10765	0.108551	0	1	0.726182
1552	ENSG00000239523_MYLK-AS1	0.10773	0.116181	0	1	0.726182
1553	ENSG00000204424_LY6G6F	0.10789	0.132359	0	1	0.726182
1554	ENSG00000106809_OGN	0.10806	0.104129	0	1	0.726182
1555	ENSG00000235724_PSMD14-DT	0.10811	0.143526	0	1	0.726182
1556	ENSG00000198055_GRK6	0.10818	0.139937	0	1	0.726182
1557	ENSG00000178440_TIMM23B-AGAP6	0.10818	0.158849	0	1	0.726182
1559	ENSG00000070061_ELP1	0.10827	0.155443	0	1	0.726182
1560	ENSG00000162402_USP24	0.10841	0.1401	1	1	0.726182
1561	ENSG00000100360_IFT27	0.10847	0.144893	0	1	0.726182
1562	ENSG00000232485_RPL37A-DT	0.10861	0.0435928	0	1	0.726182
1563	ENSG00000132840_BHMT2	0.10861	0.153073	0	1	0.726182
1564	ENSG00000129197_RPAIN	0.10864	0.12184	0	1	0.726182
1565	ENSG00000289604_CTAGE8	0.10868	0.0391484	0	1	0.726182
1566	ENSG00000135373_EHF	0.10883	0.172679	0	1	0.726182
1568	ENSG00000254224_UQCRB-AS1	0.109	0.0264536	0	1	0.726182
1569	ENSG00000076067_RBMS2	0.10902	0.122845	0	1	0.726182
1570	ENSG00000182307_C8orf33	0.10908	0.0609831	0	1	0.726182
1571	ENSG00000139648_KRT71	0.10909	0.151613	0	1	0.726182
1572	ENSG00000284293_MIR7113	0.10917	0.0061099	0	1	0.726182
1573	ENSG00000205238_SPDYE2	0.10939	0.0509759	0	1	0.726182
1575	ENSG00000124257_NEURL2	0.10946	0.157682	0	1	0.726182
1577	ENSG00000035141_FAM136A	0.10971	0.117622	1	1	0.726182
1578	ENSG00000203805_PLPP4	0.10979	0.12485	0	1	0.726182
1579	ENSG00000158816_VWA5B1	0.1098	0.142761	0	1	0.726182
1582	ENSG00000197586_ENTPD6	0.10995	0.160348	1	1	0.726182
1583	ENSG00000205116_TMEM88B	0.11013	0.13761	0	1	0.726182
1584	ENSG00000112941_TENT4A	0.11016	0.122863	0	1	0.726182
1585	ENSG00000154162_CDH12	0.11029	0.147125	0	1	0.726182
1586	ENSG00000225506_CYP4A22-AS1	0.11046	0.149575	0	1	0.726182
1587	ENSG00000170515_PA2G4	0.11054	0.0660517	0	1	0.726182
1588	ENSG00000254966_IGSF22-AS1	0.1106	0.153886	0	1	0.726182
1589	ENSG00000007171_NOS2	0.11063	0.150561	0	1	0.726182
1590	ENSG00000181867_FTMT	0.11072	0.129337	0	1	0.726182
1591	ENSG00000163661_PTX3	0.11075	0.145611	0	1	0.726182
1592	ENSG00000170049_KCNAB3	0.11095	0.150083	0	1	0.726182
1593	ENSG00000196776_CD47	0.11108	0.0967314	0	1	0.726182
1594	ENSG00000089057_SLC23A2	0.11108	0.120319	0	1	0.726182
1596	ENSG00000123096_SSPN	0.11145	0.150433	0	1	0.726182
1597	ENSG00000006459_KDM7A	0.11148	0.152046	0	1	0.726182
1598	ENSG00000170627_GTSF1	0.11154	0.120734	0	1	0.726182
1599	ENSG00000108684_ASIC2	0.11159	0.147987	0	1	0.726182
1600	ENSG00000133739_LRRCC1	0.11166	0.147454	0	1	0.726182
1601	ENSG00000186205_MTARC1	0.11208	0.162444	1	1	0.726182
1602	ENSG00000119457_SLC46A2	0.11209	0.157757	0	1	0.726182
1603	ENSG00000157343_ARMC12	0.11211	0.154303	0	1	0.726182
1604	ENSG00000180198_RCC1	0.11231	0.123451	0	1	0.726182
1605	ENSG00000170584_NUDCD2	0.11238	0.100052	0	1	0.726182
1606	ENSG00000266776_MIR4646	0.11238	0.0173283	0	1	0.726182
1607	ENSG00000182446_NPLOC4	0.11254	0.15257	0	1	0.726182
1608	ENSG00000104918_RETN	0.11259	0.112327	0	1	0.726182
1609	ENSG00000160678_S100A1	0.11265	0.138459	0	1	0.726182
1610	ENSG00000109794_FAM149A	0.1128	0.155364	0	1	0.726182
1611	ENSG00000185565_LSAMP	0.11291	0.0972283	0	1	0.726182
1612	ENSG00000148153_INIP	0.11304	0.100606	0	1	0.726182
1613	ENSG00000186086_NBPF6	0.1131	0.0827981	0	1	0.726182
1614	ENSG00000100373_UPK3A	0.11314	0.150934	0	1	0.726182
1615	ENSG00000118960_HS1BP3	0.11325	0.153106	1	1	0.726182
1616	ENSG00000185608_MRPL40	0.11346	0.0950222	0	1	0.726182
1619	ENSG00000181135_ZNF707	0.11375	0.166358	0	1	0.726182
1620	ENSG00000145979_TBC1D7	0.11387	0.157954	0	1	0.726182
1621	ENSG00000168314_MOBP	0.11388	0.0843181	0	1	0.726182
1622	ENSG00000138814_PPP3CA	0.11396	0.0730968	0	1	0.726182
1623	ENSG00000071246_VASH1	0.11398	0.120826	0	1	0.726182
1624	ENSG00000129226_CD68	0.11417	0.124224	0	1	0.726182
1625	ENSG00000125841_NRSN2	0.11418	0.156074	0	1	0.726182
1626	ENSG00000156587_UBE2L6	0.11423	0.0647673	0	1	0.726182
1627	ENSG00000234070_SPATA17-AS1	0.11429	0.109302	0	1	0.726182
1628	ENSG00000080854_IGSF9B	0.11438	0.147894	0	1	0.726182
1629	ENSG00000188993_LRRC66	0.11459	0.155141	0	1	0.726182
1630	ENSG00000073050_XRCC1	0.1147	0.150494	1	1	0.726182
1631	ENSG00000042980_ADAM28	0.1149	0.155807	0	1	0.726182
1632	ENSG00000266094_RASSF5	0.11492	0.172	0	1	0.726182
1633	ENSG00000101210_EEF1A2	0.115	0.0589113	0	1	0.726182
1634	ENSG00000171953_ATPAF2	0.11506	0.154718	0	1	0.726182
1635	ENSG00000178602_OTOS	0.11507	0.106817	0	1	0.726182
1636	ENSG00000254042_SLIT3-AS2	0.1151	0.0921182	0	1	0.726182
1637	ENSG00000127507_ADGRE2	0.11525	0.156276	0	1	0.726182
1639	ENSG00000109066_TMEM104	0.11534	0.158563	0	1	0.726182
1640	ENSG00000163935_SFMBT1	0.11539	0.153604	0	1	0.726182
1641	ENSG00000184489_PTP4A3	0.11543	0.118208	0	1	0.726182
1642	ENSG00000188895_MSL1	0.11556	0.148348	0	1	0.726182
1643	ENSG00000075223_SEMA3C	0.11593	0.165542	0	1	0.726182
1644	ENSG00000180432_CYP8B1	0.11602	0.16034	0	1	0.726182
1645	ENSG00000151693_ASAP2	0.11603	0.137899	0	1	0.726182
1646	ENSG00000198563_DDX39B	0.11608	0.0579958	0	1	0.726182
1647	ENSG00000156411_ATP5MJ	0.11609	0.0341739	1	1	0.726182
1648	ENSG00000166881_NEMP1	0.11614	0.116559	0	1	0.726182
1649	ENSG00000156973_PDE6D	0.11624	0.13308	0	1	0.726182
1650	ENSG00000266441_ARHGAP28-AS1	0.11626	0.108568	0	1	0.726182
1651	ENSG00000091140_DLD	0.11628	0.148186	0	1	0.726182
1652	ENSG00000179632_MAF1	0.11628	0.0635862	0	1	0.726182
1653	ENSG00000178690_DYNAP	0.1164	0.0966993	0	1	0.726182
1654	ENSG00000108551_RASD1	0.11645	0.128838	0	1	0.726182
1655	ENSG00000158169_FANCC	0.11661	0.156281	0	1	0.726182
1656	ENSG00000158604_TMED4	0.11662	0.107893	1	1	0.726182
1657	ENSG00000149634_SPATA25	0.11668	0.170562	0	1	0.726182
1658	ENSG00000146574_CCZ1B	0.11669	0.13349	0	1	0.726182
1659	ENSG00000180613_GSX2	0.11678	0.0750089	0	1	0.726182
1660	ENSG00000163235_TGFA	0.1168	0.138519	0	1	0.726182
1661	ENSG00000172530_BANP	0.11689	0.133354	0	1	0.726182
1662	ENSG00000158022_TRIM63	0.11691	0.161182	1	1	0.726182
1663	ENSG00000215547_DEFB115	0.11693	0.0647237	0	1	0.726182
1664	ENSG00000163930_BAP1	0.11694	0.13852	0	1	0.726182
1665	ENSG00000115459_ELMOD3	0.11695	0.158211	0	1	0.726182
1666	ENSG00000183258_DDX41	0.11702	0.148021	0	1	0.726182
1667	ENSG00000244036_UBE2H-DT	0.11703	0.161992	0	1	0.726182
1668	ENSG00000183114_FAM43B	0.11705	0.148318	0	1	0.726182
1669	ENSG00000132321_IQCA1	0.11709	0.157927	0	1	0.726182
1670	ENSG00000127580_WDR24	0.1171	0.165684	0	1	0.726182
1671	ENSG00000185689_TEX56P	0.11724	0.156529	0	1	0.726182
1672	ENSG00000236991_EDRF1-AS1	0.1173	0.151768	0	1	0.726182
1673	ENSG00000187170_LCE4A	0.11736	0.144628	0	1	0.726182
1674	ENSG00000167004_PDIA3	0.11739	0.129425	1	1	0.726182
1675	ENSG00000164080_RAD54L2	0.11754	0.160192	0	1	0.726182
1676	ENSG00000125531_FNDC11	0.11779	0.149092	0	1	0.726182
1677	ENSG00000204179_PTPN20	0.11795	0.147231	0	1	0.726182
1678	ENSG00000157954_WIPI2	0.11796	0.132588	0	1	0.726182
1679	ENSG00000106460_TMEM106B	0.1181	0.0805382	0	1	0.726182
1680	ENSG00000197261_C6orf141	0.11813	0.139232	0	1	0.726182
1681	ENSG00000117543_DPH5	0.1182	0.129272	0	1	0.726182
1682	ENSG00000074317_SNCB	0.1182	0.0622815	0	1	0.726182
1683	ENSG00000227660_UST-AS1	0.11821	0.0316308	0	1	0.726182
1684	ENSG00000152465_NMT2	0.11823	0.160223	0	1	0.726182
1685	ENSG00000213337_ANKRD39	0.11829	0.165986	0	1	0.726182
1687	ENSG00000144648_ACKR2	0.11835	0.16009	0	1	0.726182
1688	ENSG00000204149_AGAP6	0.11838	0.167416	0	1	0.726182
1689	ENSG00000109133_TMEM33	0.11847	0.107896	0	1	0.726182
1690	ENSG00000178645_C10orf53	0.11847	0.155676	0	1	0.726182
1691	ENSG00000198765_SYCP1	0.1185	0.164646	0	1	0.726182
1692	ENSG00000174876_AMY1B	0.11855	0.0851094	0	1	0.726182
1693	ENSG00000174137_FAM53A	0.11856	0.159	0	1	0.726182
1694	ENSG00000166341_DCHS1	0.11856	0.151363	0	1	0.726182
1695	ENSG00000067560_RHOA	0.11867	0.0892745	0	1	0.726182
1696	ENSG00000114209_PDCD10	0.11867	0.0693124	0	1	0.726182
1697	ENSG00000197714_ZNF460	0.11871	0.050397	0	1	0.726182
1698	ENSG00000143621_ILF2	0.11872	0.0698456	0	1	0.726182
1699	ENSG00000137274_BPHL	0.11894	0.1601	0	1	0.726182
1700	ENSG00000110799_VWF	0.11894	0.167419	0	1	0.726182
1701	ENSG00000178585_CTNNBIP1	0.11906	0.0924036	0	1	0.726182
1702	ENSG00000175946_KLHL38	0.11912	0.157328	0	1	0.726182
1703	ENSG00000115526_CHST10	0.11913	0.150575	0	1	0.726182
1704	ENSG00000099984_GSTT2	0.11921	0.0306917	0	1	0.726182
1705	ENSG00000100228_RAB36	0.1193	0.134447	0	1	0.726182
1706	ENSG00000224205_GSTT3P	0.11931	0.029868	0	1	0.726182
1708	ENSG00000144134_RABL2A	0.11947	0.168554	0	1	0.726182
1709	ENSG00000198162_MAN1A2	0.11953	0.122859	0	1	0.726182
1710	ENSG00000154822_PLCL2	0.11953	0.123604	0	1	0.726182
1711	ENSG00000138107_ACTR1A	0.11954	0.145219	0	1	0.726182
1712	ENSG00000273700_MIR6760	0.11954	0.037253	0	1	0.726182
1713	ENSG00000165102_HGSNAT	0.11962	0.171443	0	1	0.726182
1714	ENSG00000091137_SLC26A4	0.11964	0.151862	0	1	0.726182
1715	ENSG00000168148_H3-4	0.11966	0.136578	0	1	0.726182
1716	ENSG00000049089_COL9A2	0.11978	0.159631	0	1	0.726182
1717	ENSG00000179639_FCER1A	0.12008	0.117571	0	1	0.726182
1718	ENSG00000215186_GOLGA6B	0.12018	0.101035	0	1	0.726182
1720	ENSG00000267673_FDX2	0.1203	0.0832432	1	1	0.726182
1721	ENSG00000158458_NRG2	0.12035	0.158502	0	1	0.726182
1722	ENSG00000154027_AK5	0.12036	0.138238	0	1	0.726182
1723	ENSG00000260456_C16orf95	0.12037	0.125315	0	1	0.726182
1724	ENSG00000178750_STX19	0.1204	0.12239	0	1	0.726182
1725	ENSG00000140332_TLE3	0.12064	0.169664	0	1	0.726182
1726	ENSG00000231770_TMEM44-AS1	0.12084	0.0166062	0	1	0.726182
1727	ENSG00000196156_KRTAP4-3	0.12084	0.0524758	0	1	0.726182
1731	ENSG00000175550_DRAP1	0.12109	0.0823277	0	1	0.726182
1732	ENSG00000110660_SLC35F2	0.1212	0.124659	0	1	0.726182
1733	ENSG00000089685_BIRC5	0.12139	0.0606554	0	1	0.726182
1734	ENSG00000149507_OOSP2	0.1214	0.0356122	0	1	0.726182
1735	ENSG00000254221_PCDHGB1	0.12146	0.155408	0	1	0.726182
1736	ENSG00000143387_CTSK	0.12163	0.0691328	0	1	0.726182
1737	ENSG00000205710_C17orf107	0.12177	0.161199	0	1	0.726182
1738	ENSG00000146197_SCUBE3	0.12179	0.164745	1	1	0.726182
1739	ENSG00000119608_PROX2	0.12181	0.163512	1	1	0.726182
1740	ENSG00000116147_TNR	0.12183	0.154588	0	1	0.726182
1741	ENSG00000125834_STK35	0.12192	0.141438	0	1	0.726182
1742	ENSG00000135069_PSAT1	0.12204	0.131075	0	1	0.726182
1743	ENSG00000152217_SETBP1	0.12222	0.163018	0	1	0.726182
1744	ENSG00000170214_ADRA1B	0.1224	0.146399	0	1	0.726182
1745	ENSG00000188916_INSYN2A	0.12256	0.161201	0	1	0.726182
1746	ENSG00000271447_MMP28	0.12256	0.162474	0	1	0.726182
1747	ENSG00000113966_ARL6	0.12292	0.0914129	0	1	0.726182
1748	ENSG00000164175_SLC45A2	0.12299	0.167175	0	1	0.726182
1749	ENSG00000163612_FAM86KP	0.12301	0.0297779	0	1	0.726182
1750	ENSG00000166340_TPP1	0.12315	0.157786	0	1	0.726182
1751	ENSG00000179431_FJX1	0.12316	0.167439	0	1	0.726182
1752	ENSG00000115419_GLS	0.1233	0.148558	0	1	0.726182
1753	ENSG00000163507_CIP2A	0.12339	0.16132	0	1	0.726182
1754	ENSG00000221120_MIR1224	0.12343	0.0402494	0	1	0.726182
1755	ENSG00000026025_VIM	0.12351	0.139463	0	1	0.726182
1756	ENSG00000168081_PNOC	0.12367	0.0733699	0	1	0.726182
1758	ENSG00000165092_ALDH1A1	0.12377	0.145741	0	1	0.726182
1759	ENSG00000070915_SLC12A3	0.12379	0.160818	1	1	0.726182
1760	ENSG00000106536_POU6F2	0.12381	0.165868	0	1	0.726182
1761	ENSG00000255276_RRM1-AS1	0.12383	0.0162736	0	1	0.726182
1762	ENSG00000265407_MIR4324	0.12387	0.0378016	0	1	0.726182
1763	ENSG00000140488_CELF6	0.12404	0.160917	0	1	0.726182
1764	ENSG00000173612_GPRC6A	0.12412	0.154087	0	1	0.726182
1765	ENSG00000134532_SOX5	0.12435	0.132769	0	1	0.726182
1766	ENSG00000108417_KRT37	0.12435	0.155613	0	1	0.726182
1767	ENSG00000228237_EFCAB14-AS1	0.12442	0.163928	0	1	0.726182
1768	ENSG00000178919_FOXE1	0.1246	0.105725	0	1	0.726182
1769	ENSG00000241457_PLSCR5-AS1	0.1248	0.0796237	0	1	0.726182
1770	ENSG00000115850_LCT	0.12485	0.171679	0	1	0.726182
1771	ENSG00000166143_PPP1R14D	0.12498	0.106596	0	1	0.726182
1772	ENSG00000147485_PXDNL	0.12524	0.163282	0	1	0.726182
1773	ENSG00000070371_CLTCL1	0.12535	0.161492	0	1	0.726182
1774	ENSG00000239779_WBP1	0.12544	0.151521	0	1	0.726182
1775	ENSG00000144040_SFXN5	0.12567	0.1751	0	1	0.726182
1776	ENSG00000161920_MED11	0.12573	0.0769879	0	1	0.726182
1777	ENSG00000130559_CAMSAP1	0.12574	0.162127	0	1	0.726182
1778	ENSG00000185651_UBE2L3	0.12575	0.0731687	1	1	0.726182
1780	ENSG00000124196_GTSF1L	0.12593	0.182483	0	1	0.726182
1781	ENSG00000113327_GABRG2	0.12604	0.0927059	0	1	0.726182
1782	ENSG00000131019_ULBP3	0.12624	0.178874	0	1	0.726182
1783	ENSG00000125814_NAPB	0.1263	0.172574	0	1	0.726182
1784	ENSG00000177551_NHLH2	0.12636	0.0594034	0	1	0.726182
1785	ENSG00000116218_NPHS2	0.12651	0.165578	0	1	0.726182
1786	ENSG00000080824_HSP90AA1	0.12651	0.156167	0	1	0.726182
1787	ENSG00000175105_ZNF654	0.12654	0.165028	0	1	0.726182
1788	ENSG00000137818_RPLP1	0.12667	0.082355	0	1	0.726182
1789	ENSG00000131748_STARD3	0.12672	0.162511	0	1	0.726182
1791	ENSG00000189169_KRTAP10-12	0.12687	0.171844	0	1	0.726182
1792	ENSG00000101079_NDRG3	0.12694	0.112449	0	1	0.726182
1793	ENSG00000151892_GFRA1	0.12708	0.164491	0	1	0.726182
1794	ENSG00000156959_LHFPL4	0.12725	0.0674773	0	1	0.726182
1795	ENSG00000186971_KRTAP13-4	0.1273	0.0980504	0	1	0.726182
1796	ENSG00000061936_SFSWAP	0.12743	0.160279	0	1	0.726182
1797	ENSG00000181634_TNFSF15	0.12746	0.0861064	0	1	0.726182
1798	ENSG00000196350_ZNF729	0.12747	0.146793	0	1	0.726182
1799	ENSG00000008516_MMP25	0.12751	0.170843	0	1	0.726182
1800	ENSG00000084733_RAB10	0.12757	0.029358	1	1	0.726182
1801	ENSG00000072415_PALS1	0.12768	0.170219	0	1	0.726182
1802	ENSG00000231663_COA6-AS1	0.12789	0.0750199	0	1	0.726182
1803	ENSG00000052723_SIKE1	0.12791	0.106798	0	1	0.726182
1804	ENSG00000204687_MAS1L	0.12794	0.0875541	0	1	0.726182
1805	ENSG00000255501_CARD18	0.12821	0.109151	0	1	0.726182
1806	ENSG00000152240_HAUS1	0.12825	0.167817	0	1	0.726182
1807	ENSG00000070759_TESK2	0.12839	0.163877	1	1	0.726182
1808	ENSG00000169220_RGS14	0.12848	0.152338	0	1	0.726182
1809	ENSG00000267710_EDDM13	0.12861	0.149931	0	1	0.726182
1810	ENSG00000126262_FFAR2	0.12865	0.158265	0	1	0.726182
1811	ENSG00000136169_SETDB2	0.12866	0.164401	1	1	0.726182
1813	ENSG00000103351_CLUAP1	0.12874	0.164665	0	1	0.726182
1814	ENSG00000162775_RBM15	0.12875	0.164284	0	1	0.726182
1815	ENSG00000150281_CTF1	0.1288	0.0752842	0	1	0.726182
1816	ENSG00000122068_FYTTD1	0.12894	0.176871	0	1	0.726182
1817	ENSG00000251577_TACR3-AS1	0.12898	0.0697873	0	1	0.726182
1818	ENSG00000187514_PTMA	0.12899	0.090744	0	1	0.726182
1819	ENSG00000241370_RPP21	0.12901	0.17618	0	1	0.726182
1820	ENSG00000250709_CCDC169-SOHLH2	0.12902	0.15114	0	1	0.726182
1821	ENSG00000152611_CAPSL	0.12911	0.177902	1	1	0.726182
1822	ENSG00000204209_DAXX	0.12913	0.14774	0	1	0.726182
1823	ENSG00000118689_FOXO3	0.12922	0.167915	0	1	0.726182
1824	ENSG00000187908_DMBT1	0.12923	0.171211	0	1	0.726182
1825	ENSG00000204574_ABCF1	0.12924	0.162698	0	1	0.726182
1826	ENSG00000042781_USH2A	0.12927	0.165561	0	1	0.726182
1827	ENSG00000126391_FRMD8	0.12927	0.161426	0	1	0.726182
1828	ENSG00000118579_MED28	0.12936	0.122888	0	1	0.726182
1829	ENSG00000136240_KDELR2	0.12948	0.157928	0	1	0.726182
1830	ENSG00000132437_DDC	0.12949	0.169377	0	1	0.726182
1831	ENSG00000184076_UQCR10	0.1295	0.188198	0	1	0.726182
1832	ENSG00000023892_DEF6	0.12952	0.127014	0	1	0.726182
1833	ENSG00000157330_CFAP107	0.12955	0.165686	0	1	0.726182
1834	ENSG00000130783_CCDC62	0.1297	0.162868	0	1	0.726182
1835	ENSG00000138071_ACTR2	0.12985	0.0864402	0	1	0.726182
1836	ENSG00000198131_ZNF544	0.12989	0.159576	0	1	0.726182
1837	ENSG00000144231_POLR2D	0.12991	0.0560226	0	1	0.726182
1838	ENSG00000167394_ZNF668	0.13008	0.158986	1	1	0.726182
1839	ENSG00000065615_CYB5R4	0.13027	0.131469	0	1	0.726182
1840	ENSG00000014914_MTMR11	0.1303	0.174051	0	1	0.726182
1841	ENSG00000187537_POTEG	0.1305	0.126044	0	1	0.726182
1842	ENSG00000205213_LGR4	0.13055	0.165826	0	1	0.726182
1843	ENSG00000175581_MRPL48	0.13055	0.128454	0	1	0.726182
1844	ENSG00000268516_ZNF8-DT	0.13061	0.170272	0	1	0.726182
1845	ENSG00000173706_HEG1	0.13067	0.156059	0	1	0.726182
1846	ENSG00000109917_ZPR1	0.13098	0.159256	1	1	0.726182
1847	ENSG00000108825_PTGES3L-AARSD1	0.13098	0.175785	0	1	0.726182
1848	ENSG00000113649_TCERG1	0.13111	0.167658	0	1	0.726182
1849	ENSG00000196437_ZNF569	0.13112	0.11095	0	1	0.726182
1850	ENSG00000172667_ZMAT3	0.13113	0.112833	0	1	0.726182
1851	ENSG00000151304_SRFBP1	0.13116	0.16864	0	1	0.726182
1852	ENSG00000188997_KCTD21	0.13121	0.13159	0	1	0.726182
1853	ENSG00000120694_HSPH1	0.13133	0.166768	0	1	0.726182
1854	ENSG00000150594_ADRA2A	0.13138	0.165943	0	1	0.726182
1855	ENSG00000250467_PHOX2B-AS1	0.1314	0.0537529	0	1	0.726182
1856	ENSG00000137492_THAP12	0.1314	0.152988	0	1	0.726182
1857	ENSG00000120800_UTP20	0.13142	0.171666	1	1	0.726182
1858	ENSG00000159259_CHAF1B	0.13142	0.168719	0	1	0.726182
1859	ENSG00000169515_CCDC8	0.13144	0.168662	0	1	0.726182
1860	ENSG00000204345_CD300LD	0.13148	0.0634835	0	1	0.726182
1861	ENSG00000164161_HHIP	0.1315	0.168981	0	1	0.726182
1862	ENSG00000149792_MRPL49	0.13167	0.120716	0	1	0.726182
1863	ENSG00000134489_HRH4	0.13168	0.187434	0	1	0.726182
1864	ENSG00000166105_GLB1L3	0.1317	0.159824	0	1	0.726182
1865	ENSG00000227507_LTB	0.13174	0.160354	0	1	0.726182
1867	ENSG00000181026_AEN	0.13186	0.159477	0	1	0.726182
1868	ENSG00000171209_CSN3	0.13196	0.095036	0	1	0.726182
1869	ENSG00000223614_ZNF735	0.13208	0.159779	0	1	0.726182
1871	ENSG00000087250_MT3	0.13223	0.144896	0	1	0.726182
1872	ENSG00000245248_USP2-AS1	0.13228	0.161689	0	1	0.726182
1873	ENSG00000205445_KRTAP10-2	0.13232	0.0826001	0	1	0.726182
1874	ENSG00000265241_RBM8A	0.13233	0.0686969	0	1	0.726182
1875	ENSG00000033050_ABCF2	0.13237	0.178206	0	1	0.726182
1876	ENSG00000099937_SERPIND1	0.13242	0.173026	0	1	0.726182
1877	ENSG00000165152_PGAP4	0.13261	0.134569	0	1	0.726182
1878	ENSG00000225376_TMEM246-AS1	0.13261	0.134569	0	1	0.726182
1879	ENSG00000133872_SARAF	0.13262	0.133718	0	1	0.726182
1880	ENSG00000146205_ANO7	0.13271	0.165009	0	1	0.726182
1881	ENSG00000170209_ANKK1	0.13278	0.17654	0	1	0.726182
1882	ENSG00000235904_RBMS3-AS3	0.13284	0.00911947	0	1	0.726182
1883	ENSG00000214022_REPIN1	0.13296	0.174349	0	1	0.726182
1884	ENSG00000162241_SLC25A45	0.13299	0.171276	0	1	0.726182
1885	ENSG00000153029_MR1	0.13321	0.156947	0	1	0.726182
1886	ENSG00000118997_DNAH7	0.13332	0.160269	0	1	0.726182
1887	ENSG00000196950_SLC39A10	0.1334	0.17828	0	1	0.726182
1890	ENSG00000267278_MAP3K14-AS1	0.1336	0.130832	0	1	0.726182
1891	ENSG00000163714_U2SURP	0.13368	0.164148	0	1	0.726182
1892	ENSG00000159885_ZNF222	0.13368	0.120169	0	1	0.726182
1893	ENSG00000121895_TMEM156	0.13377	0.16796	0	1	0.726182
1894	ENSG00000253133_GPAT4-AS1	0.13384	0.11269	0	1	0.726182
1895	ENSG00000075914_EXOSC7	0.13386	0.180893	0	1	0.726182
1897	ENSG00000146070_PLA2G7	0.13401	0.146034	0	1	0.726182
1898	ENSG00000112249_ASCC3	0.1342	0.160085	1	1	0.726182
1899	ENSG00000213714_FAM209B	0.13424	0.147875	0	1	0.726182
1900	ENSG00000158488_CD1E	0.13428	0.145424	0	1	0.726182
1901	ENSG00000125657_TNFSF9	0.13434	0.178413	0	1	0.726182
1902	ENSG00000158874_APOA2	0.1346	0.061785	1	1	0.726182
1903	ENSG00000128422_KRT17	0.13469	0.187097	0	1	0.726182
1904	ENSG00000291213_DPY19L2P3	0.13472	0.0146338	0	1	0.726182
1905	ENSG00000123552_USP45	0.13483	0.172793	0	1	0.726182
1906	ENSG00000112667_DNPH1	0.13487	0.103282	0	1	0.726182
1907	ENSG00000025772_TOMM34	0.13487	0.098532	0	1	0.726182
1908	ENSG00000168172_HOOK3	0.13491	0.155571	0	1	0.726182
1909	ENSG00000168159_RNF187	0.13495	0.0911172	0	1	0.726182
1910	ENSG00000169241_SLC50A1	0.13497	0.149351	0	1	0.726182
1911	ENSG00000177728_TMEM94	0.13502	0.168268	0	1	0.726182
1912	ENSG00000196872_CRACDL	0.13504	0.178753	0	1	0.726182
1913	ENSG00000198178_CLEC4C	0.13511	0.147856	0	1	0.726182
1914	ENSG00000154122_ANKH	0.13525	0.138585	0	1	0.726182
1915	ENSG00000113161_HMGCR	0.13543	0.149646	1	1	0.726182
1916	ENSG00000227855_DPY19L2P3	0.13544	0.0144033	0	1	0.726182
1917	ENSG00000130595_TNNT3	0.13545	0.120753	0	1	0.726182
1918	ENSG00000114779_ABHD14B	0.13547	0.1675	0	1	0.726182
1919	ENSG00000125459_MSTO1	0.13565	0.18113	0	1	0.726182
1920	ENSG00000196865_NHLRC2	0.13572	0.173728	1	1	0.726182
1921	ENSG00000188175_HEPACAM2	0.13576	0.188824	0	1	0.726182
1922	ENSG00000115718_PROC	0.13589	0.12004	0	1	0.726182
1923	ENSG00000105370_LIM2	0.13592	0.135938	0	1	0.726182
1924	ENSG00000001617_SEMA3F	0.13597	0.179772	0	1	0.726182
1925	ENSG00000140263_SORD	0.13598	0.173643	0	1	0.726182
1926	ENSG00000157823_AP3S2	0.136	0.150902	0	1	0.726182
1928	ENSG00000106804_C5	0.13615	0.175547	0	1	0.726182
1929	ENSG00000180638_SLC47A2	0.1362	0.172548	0	1	0.726182
1930	ENSG00000175785_PRIMA1	0.13624	0.0968002	0	1	0.726182
1931	ENSG00000162188_GNG3	0.13627	0.0351125	0	1	0.726182
1933	ENSG00000108556_CHRNE	0.13647	0.172764	0	1	0.726182
1934	ENSG00000147536_GINS4	0.13657	0.105864	0	1	0.726182
1935	ENSG00000258325_ITFG2-AS1	0.13661	0.162534	0	1	0.726182
1936	ENSG00000141098_GFOD2	0.13663	0.161253	0	1	0.726182
1938	ENSG00000155366_RHOC	0.1368	0.125517	0	1	0.726182
1939	ENSG00000110696_C11orf58	0.13688	0.0634818	0	1	0.726182
1940	ENSG00000179743_SPEN-AS1	0.13692	0.0212508	0	1	0.726182
1941	ENSG00000141574_SECTM1	0.13722	0.132455	0	1	0.726182
1942	ENSG00000066629_EML1	0.13726	0.169863	0	1	0.726182
1943	ENSG00000184492_FOXD4L1	0.13734	0.177443	0	1	0.726182
1944	ENSG00000112699_GMDS	0.1374	0.11122	0	1	0.726182
1945	ENSG00000196666_FAM180B	0.13745	0.0968571	0	1	0.726182
1946	ENSG00000092068_SLC7A8	0.13746	0.17567	0	1	0.726182
1947	ENSG00000232998_VPS13A-AS1	0.13749	0.0426359	0	1	0.726182
1948	ENSG00000272573_MUSTN1	0.13756	0.154264	0	1	0.726182
1949	ENSG00000227495_KIF1C-AS1	0.13758	0.0216827	0	1	0.726182
1950	ENSG00000183476_SH2D7	0.1376	0.137136	0	1	0.726182
1951	ENSG00000204711_CFAP95	0.13772	0.173223	0	1	0.726182
1952	ENSG00000100376_FAM118A	0.13795	0.193877	0	1	0.726182
1953	ENSG00000127418_FGFRL1	0.13806	0.173434	0	1	0.726182
1954	ENSG00000133740_E2F5	0.13812	0.141628	0	1	0.726182
1955	ENSG00000105519_CAPS	0.13821	0.176173	0	1	0.726182
1956	ENSG00000132763_MMACHC	0.13824	0.180916	0	1	0.726182
1957	ENSG00000111321_LTBR	0.13825	0.163374	0	1	0.726182
1958	ENSG00000184207_PGP	0.13832	0.123583	0	1	0.726182
1959	ENSG00000278420_MIR6819	0.13835	0.13601	0	1	0.726182
1960	ENSG00000129515_SNX6	0.13839	0.138907	0	1	0.726182
1961	ENSG00000103051_COG4	0.13846	0.170466	0	1	0.726182
1962	ENSG00000205790_DPP9-AS1	0.13846	0.144753	0	1	0.726182
1963	ENSG00000186090_HTR3D	0.13867	0.173222	0	1	0.726182
1964	ENSG00000233429_HOTAIRM1	0.13871	0.0657285	0	1	0.726182
1965	ENSG00000284114_MIR6800	0.13873	0.0272669	0	1	0.726182
1966	ENSG00000134827_TCN1	0.13874	0.139467	0	1	0.726182
1967	ENSG00000124191_TOX2	0.13879	0.168926	0	1	0.726182
1968	ENSG00000130707_ASS1	0.1388	0.169497	0	1	0.726182
1969	ENSG00000187045_TMPRSS6	0.13887	0.158572	1	1	0.726182
1970	ENSG00000174448_STARD6	0.13897	0.194722	0	1	0.726182
1971	ENSG00000172940_SLC22A13	0.13902	0.154896	0	1	0.726182
1972	ENSG00000165501_LRR1	0.13912	0.182688	0	1	0.726182
1973	ENSG00000159189_C1QC	0.13955	0.116979	0	1	0.726182
1974	ENSG00000256294_ZNF225	0.13955	0.173147	0	1	0.726182
1975	ENSG00000136449_MYCBPAP	0.13963	0.175324	0	1	0.726182
1976	ENSG00000105193_RPS16	0.13963	0.0796581	0	1	0.726182
1978	ENSG00000187527_ATP13A5	0.13966	0.158328	0	1	0.726182
1979	ENSG00000267226_MALT1-AS1	0.13974	0.0359827	0	1	0.726182
1980	ENSG00000090470_PDCD7	0.13975	0.175363	0	1	0.726182
1981	ENSG00000135914_HTR2B	0.13982	0.178075	0	1	0.726182
1982	ENSG00000140987_ZSCAN32	0.13982	0.141217	0	1	0.726182
1983	ENSG00000035928_RFC1	0.13983	0.166875	0	1	0.726182
1984	ENSG00000243207_PPAN-P2RY11	0.14	0.174377	0	1	0.726182
1985	ENSG00000104880_ARHGEF18	0.14016	0.18287	0	1	0.726182
1986	ENSG00000185115_NSMCE3	0.1402	0.167739	0	1	0.726182
1987	ENSG00000204577_LILRB3	0.14023	0.174795	0	1	0.726182
1988	ENSG00000160224_AIRE	0.14035	0.179671	0	1	0.726182
1989	ENSG00000268592_RAET1E-AS1	0.14039	0.184177	0	1	0.726182
1990	ENSG00000181847_TIGIT	0.14041	0.125524	0	1	0.726182
1991	ENSG00000244558_KCNK15-AS1	0.14042	0.173053	0	1	0.726182
1992	ENSG00000124587_PEX6	0.14062	0.177845	1	1	0.726182
1993	ENSG00000051128_HOMER3	0.14063	0.184456	0	1	0.726182
1994	ENSG00000101188_NTSR1	0.14069	0.183095	1	1	0.726182
1995	ENSG00000131015_ULBP2	0.14091	0.0892006	0	1	0.726182
1996	ENSG00000189051_RNF222	0.14093	0.171529	0	1	0.726182
1997	ENSG00000162676_GFI1	0.14098	0.180692	1	1	0.726182
1998	ENSG00000119866_BCL11A	0.14102	0.167175	0	1	0.726182
1999	ENSG00000105568_PPP2R1A	0.14117	0.141723	0	1	0.726182
2000	ENSG00000100243_CYB5R3	0.14117	0.174493	0	1	0.726182
2002	ENSG00000172478_MAB21L4	0.14127	0.177466	0	1	0.726182
2003	ENSG00000118257_NRP2	0.14128	0.182227	0	1	0.726182
2004	ENSG00000276903_H2AC16	0.14128	0.115891	0	1	0.726182
2005	ENSG00000124249_KCNK15	0.14135	0.17494	0	1	0.726182
2006	ENSG00000036672_USP2	0.14151	0.173363	0	1	0.726182
2007	ENSG00000141452_RMC1	0.14169	0.183853	0	1	0.726182
2008	ENSG00000100116_GCAT	0.1417	0.182932	0	1	0.726182
2009	ENSG00000235663_SAPCD1-AS1	0.14179	0.054407	0	1	0.726182
2010	ENSG00000092199_HNRNPC	0.14188	0.0613838	0	1	0.726182
2011	ENSG00000170486_KRT72	0.14209	0.179569	0	1	0.726182
2012	ENSG00000127948_POR	0.14216	0.179198	1	1	0.726182
2013	ENSG00000198912_C1orf174	0.14231	0.1743	0	1	0.726182
2014	ENSG00000149485_FADS1	0.14231	0.0745351	1	1	0.726182
2015	ENSG00000116721_PRAMEF1	0.14248	0.107379	0	1	0.726182
2018	ENSG00000172062_SMN1	0.14261	0.037357	0	1	0.726182
2019	ENSG00000151812_SLC35F4	0.14263	0.151334	0	1	0.726182
2020	ENSG00000156482_RPL30	0.14269	0.188598	0	1	0.726182
2021	ENSG00000283327_MIR6841	0.14277	0.0174545	0	1	0.726182
2022	ENSG00000169136_ATF5	0.1428	0.141334	0	1	0.726182
2023	ENSG00000044524_EPHA3	0.14281	0.181077	0	1	0.726182
2024	ENSG00000019102_VSIG2	0.14283	0.165532	0	1	0.726182
2025	ENSG00000187950_OVCH1	0.14292	0.171382	0	1	0.726182
2026	ENSG00000134551_PRH2	0.14296	0.0694104	0	1	0.726182
2027	ENSG00000141034_GID4	0.14303	0.136364	0	1	0.726182
2028	ENSG00000132164_SLC6A11	0.14304	0.170201	0	1	0.726182
2029	ENSG00000102575_ACP5	0.14325	0.180786	0	1	0.726182
2030	ENSG00000116544_DLGAP3	0.14328	0.184056	0	1	0.726182
2031	ENSG00000173627_APOBEC4	0.14332	0.185267	0	1	0.726182
2032	ENSG00000128346_C22orf23	0.1435	0.176136	0	1	0.726182
2033	ENSG00000165325_DEUP1	0.14352	0.171442	0	1	0.726182
2034	ENSG00000136021_SCYL2	0.14361	0.192055	0	1	0.726182
2035	ENSG00000163322_ABRAXAS1	0.14366	0.180306	0	1	0.726182
2036	ENSG00000124143_ARHGAP40	0.14368	0.181972	0	1	0.726182
2037	ENSG00000091527_CDV3	0.14385	0.136848	0	1	0.726182
2038	ENSG00000165782_PIP4P1	0.14399	0.16176	0	1	0.726182
2040	ENSG00000198734_F5	0.1442	0.172139	0	1	0.726182
2041	ENSG00000197934_CYYR1-AS1	0.14435	0.176781	0	1	0.726182
2042	ENSG00000204479_PRAMEF17	0.14442	0.117701	0	1	0.726182
2043	ENSG00000172803_SNX32	0.14448	0.16763	0	1	0.726182
2044	ENSG00000178538_CA8	0.14461	0.137662	0	1	0.726182
2045	ENSG00000177427_MIEF2	0.14461	0.195613	0	1	0.726182
2046	ENSG00000142168_SOD1	0.14465	0.0445496	0	1	0.726182
2047	ENSG00000131848_ZSCAN5A	0.14471	0.175515	0	1	0.726182
2048	ENSG00000136696_IL36B	0.14475	0.0879055	0	1	0.726182
2049	ENSG00000240254_B4GALT4-AS1	0.14479	0.0674084	0	1	0.726182
2050	ENSG00000250107_CACNA1G-AS1	0.14489	0.0552852	0	1	0.726182
2051	ENSG00000144036_EXOC6B	0.14495	0.186539	0	1	0.726182
2052	ENSG00000068305_MEF2A	0.14497	0.157707	0	1	0.726182
2053	ENSG00000004478_FKBP4	0.145	0.165832	0	1	0.726182
2054	ENSG00000167920_KRT10-AS1	0.14508	0.175791	0	1	0.726182
2055	ENSG00000213614_HEXA	0.14509	0.185658	0	1	0.726182
2056	ENSG00000173113_TRMT112	0.14514	0.0903741	0	1	0.726182
2057	ENSG00000137075_RNF38	0.14519	0.137567	0	1	0.726182
2058	ENSG00000249992_TMEM158	0.14529	0.124147	0	1	0.726182
2059	ENSG00000232263_KRTAP25-1	0.14545	0.011321	0	1	0.726182
2060	ENSG00000104517_UBR5	0.14554	0.178746	0	1	0.726182
2061	ENSG00000156284_CLDN8	0.14558	0.164461	0	1	0.726182
2062	ENSG00000182601_HS3ST4	0.14563	0.193299	0	1	0.726182
2063	ENSG00000135409_AMHR2	0.14565	0.127141	0	1	0.726182
2064	ENSG00000105483_CARD8	0.1457	0.148764	0	1	0.726182
2065	ENSG00000146054_TRIM7	0.14585	0.176646	0	1	0.726182
2066	ENSG00000231194_FARP1-AS1	0.14588	0.0713489	0	1	0.726182
2067	ENSG00000174748_RPL15	0.14599	0.101194	0	1	0.726182
2068	ENSG00000184787_UBE2G2	0.146	0.0814735	0	1	0.726182
2069	ENSG00000170906_NDUFA3	0.14606	0.149898	0	1	0.726182
2070	ENSG00000142892_PIGK	0.14608	0.140061	0	1	0.726182
2071	ENSG00000173614_NMNAT1	0.14615	0.134256	0	1	0.726182
2072	ENSG00000162999_DUSP19	0.14624	0.158985	0	1	0.726182
2074	ENSG00000197353_LYPD2	0.14627	0.0901006	0	1	0.726182
2075	ENSG00000168509_HJV	0.14628	0.168849	0	1	0.726182
2076	ENSG00000204301_NOTCH4	0.14636	0.178706	0	1	0.726182
2077	ENSG00000156650_KAT6B	0.14636	0.187291	0	1	0.726182
2078	ENSG00000248487_ABHD14A	0.14637	0.181785	0	1	0.726182
2079	ENSG00000189171_S100A13	0.14639	0.168279	0	1	0.726182
2080	ENSG00000117601_SERPINC1	0.14639	0.18734	0	1	0.726182
2081	ENSG00000168517_HEXIM2	0.14639	0.139409	0	1	0.726182
2082	ENSG00000109971_HSPA8	0.14653	0.0887679	0	1	0.726182
2084	ENSG00000152763_DNAI4	0.14659	0.169946	0	1	0.726182
2085	ENSG00000281756_C2-AS1	0.14676	0.0498135	0	1	0.726182
2086	ENSG00000254206_NPIPB11	0.14676	0.068761	0	1	0.726182
2087	ENSG00000244411_KRTAP5-7	0.14685	0.106819	0	1	0.726182
2088	ENSG00000204842_ATXN2	0.1469	0.180692	1	1	0.726182
2089	ENSG00000181619_GPR135	0.1469	0.184927	0	1	0.726182
2090	ENSG00000117501_MROH9	0.14693	0.175979	0	1	0.726182
2091	ENSG00000163785_RYK	0.14706	0.188725	0	1	0.726182
2092	ENSG00000143614_GATAD2B	0.14707	0.198647	0	1	0.726182
2093	ENSG00000134152_KATNBL1	0.14707	0.163268	0	1	0.726182
2094	ENSG00000177047_IFNW1	0.14708	0.0918271	0	1	0.726182
2096	ENSG00000102890_ELMO3	0.14722	0.179474	0	1	0.726182
2097	ENSG00000099284_MACROH2A2	0.14727	0.113644	0	1	0.726182
2098	ENSG00000140398_NEIL1	0.1474	0.18304	0	1	0.726182
2099	ENSG00000284981_UPK3BL2	0.14747	0.102273	0	1	0.726182
2100	ENSG00000234224_TMEM229A	0.14764	0.162662	0	1	0.726182
2101	ENSG00000050820_BCAR1	0.14766	0.182595	0	1	0.726182
2102	ENSG00000167749_KLK4	0.14766	0.175692	0	1	0.726182
2103	ENSG00000144485_HES6	0.14768	0.113922	0	1	0.726182
2104	ENSG00000174903_RAB1B	0.148	0.0692027	0	1	0.726182
2105	ENSG00000186470_BTN3A2	0.14802	0.146081	1	1	0.726182
2107	ENSG00000187608_ISG15	0.14809	0.103728	0	1	0.726182
2108	ENSG00000002746_HECW1	0.14812	0.176827	0	1	0.726182
2109	ENSG00000113810_SMC4	0.14813	0.176945	0	1	0.726182
2110	ENSG00000196620_UGT2B15	0.14814	0.178602	1	1	0.726182
2111	ENSG00000173727_FAUP4	0.14842	0.0274405	0	1	0.726182
2112	ENSG00000157450_RNF111	0.14851	0.17911	1	1	0.726182
2113	ENSG00000157873_TNFRSF14	0.14872	0.0835076	0	1	0.726182
2114	ENSG00000076944_STXBP2	0.14876	0.178971	0	1	0.726182
2115	ENSG00000162374_ELAVL4	0.14879	0.112532	0	1	0.726182
2116	ENSG00000198754_OXCT2	0.14881	0.190094	0	1	0.726182
2117	ENSG00000138744_NAAA	0.14881	0.181982	0	1	0.726182
2118	ENSG00000170681_CAVIN4	0.14901	0.170678	0	1	0.726182
2119	ENSG00000064218_DMRT3	0.14927	0.18459	0	1	0.726182
2120	ENSG00000184361_SPATA32	0.14942	0.0762521	0	1	0.726182
2121	ENSG00000038274_MAT2B	0.14952	0.149206	0	1	0.726182
2122	ENSG00000180304_OAZ2	0.14952	0.0962652	0	1	0.726182
2123	ENSG00000158769_F11R	0.1496	0.149833	0	1	0.726182
2124	ENSG00000198146_ZNF770	0.14964	0.155328	0	1	0.726182
2125	ENSG00000143156_NME7	0.14969	0.169136	0	1	0.726182
2126	ENSG00000186017_ZNF566	0.14969	0.077012	0	1	0.726182
2127	ENSG00000104953_TLE6	0.14978	0.133765	0	1	0.726182
2128	ENSG00000129083_COPB1	0.14985	0.167806	1	1	0.726182
2129	ENSG00000173120_KDM2A	0.14987	0.14694	0	1	0.726182
2130	ENSG00000113240_CLK4	0.14998	0.17234	0	1	0.726182
2131	ENSG00000129691_ASH2L	0.14998	0.206937	0	1	0.726182
2132	ENSG00000270316_BORCS7-ASMT	0.14998	0.168638	0	1	0.726182
2134	ENSG00000170848_PSG6	0.15022	0.156067	0	1	0.726182
2135	ENSG00000181085_MAPK15	0.15026	0.18302	0	1	0.726182
2136	ENSG00000243772_KIR2DL3	0.15034	0.147929	0	1	0.726182
2137	ENSG00000141026_MED9	0.1504	0.0874214	0	1	0.726182
2138	ENSG00000204595_DPRX	0.15046	0.153924	0	1	0.726182
2139	ENSG00000204962_PCDHA8	0.15051	0.182268	0	1	0.726182
2141	ENSG00000161642_ZNF385A	0.15077	0.150485	0	1	0.726182
2142	ENSG00000139915_MDGA2	0.15077	0.195701	0	1	0.726182
2143	ENSG00000162894_FCMR	0.15081	0.137242	0	1	0.726182
2144	ENSG00000223443_USP17L2	0.1509	0.148548	0	1	0.726182
2145	ENSG00000103932_RPAP1	0.15102	0.169791	1	1	0.726182
2146	ENSG00000105669_COPE	0.15105	0.183621	0	1	0.726182
2147	ENSG00000177888_ZBTB41	0.15114	0.18339	1	1	0.726182
2148	ENSG00000132604_TERF2	0.15129	0.19063	0	1	0.726182
2149	ENSG00000197345_MRPL21	0.15131	0.144045	0	1	0.726182
2150	ENSG00000155100_OTUD6B	0.15135	0.181882	0	1	0.726182
2151	ENSG00000107643_MAPK8	0.15138	0.106833	0	1	0.726182
2152	ENSG00000151718_WWC2	0.15151	0.171422	0	1	0.726182
2153	ENSG00000121851_POLR3GL	0.1516	0.17257	0	1	0.726182
2154	ENSG00000256262_USP30-AS1	0.15162	0.0627157	0	1	0.726182
2155	ENSG00000198373_WWP2	0.15177	0.185222	1	1	0.726182
2156	ENSG00000183530_PRR14L	0.15203	0.182969	0	1	0.726182
2157	ENSG00000127533_F2RL3	0.15205	0.190638	0	1	0.726182
[truncated: 17,259 more rows]
